# Supplementary material for: Small RNAs and the competing endogenous RNA network in high grade serous ovarian cancer tumor spread
Source: Oncotarget. 2016 May 9;7(26):39640–53. doi: 10.18632/oncotarget.9243 (PMC5129959; doi:10.18632/oncotarget.9243)
Supplement: Supplementary file 2 [file oncotarget-07-39640-s002.xlsx]

## Sheet: miRNAs mil vs non-mil in AS
ID	logFC	CI.L	CI.R	AveExpr	t	P.Value	adj.P.Val	B
hsa-mir-495	-8.87874	-11.6585	-6.09899	1.87549	-6.46095	1.19552e-07	0.000137485	7.29843
novelMiR_1357,novelMiR_3992,novelMiR_4034	-5.21307	-6.97093	-3.45522	2.06868	-5.99877	5.22888e-07	0.00030066	5.79042
hsa-mir-1254-1,hsa-mir-1254-1*,hsa-mir-1254-2	5.61529	3.58387	7.64671	3.33477	5.59144	1.92125e-06	0.000300956	4.74443
hsa-mir-323a	-8.06896	-11.0022	-5.13576	1.58548	-5.56452	2.09361e-06	0.000300956	4.74651
hsa-mir-329-1,hsa-mir-329-2	-8.6552	-11.7643	-5.54613	0.165497	-5.63117	1.69246e-06	0.000300956	4.81763
novelMiR_3438	-7.09855	-9.59215	-4.60496	1.90665	-5.75831	1.12764e-06	0.000300956	5.15986
novelMiR_3784	-5.28941	-7.19471	-3.38411	2.45783	-5.61559	1.77877e-06	0.000300956	4.86129
novelMiR_697	-2.55187	-3.46822	-1.63552	5.33144	-5.63313	1.68191e-06	0.000300956	5.04952
novelMiR_2353	-6.76064	-9.26316	-4.25813	0.984735	-5.46465	2.8785e-06	0.000367809	4.26953
novelMiR_1003	-2.41583	-3.33549	-1.49617	5.22255	-5.31361	4.65511e-06	0.000454744	4.11031
novelMiR_1049,novelMiR_1333,novelMiR_1605,novelMiR_1667,novelMiR_1815,novelMiR_1957,novelMiR_2062,novelMiR_260,novelMiR_2816,novelMiR_2961,novelMiR_3289,novelMiR_3431,novelMiR_4202,novelMiR_594	-2.1031	-2.89895	-1.30725	4.97186	-5.34538	4.20785e-06	0.000454744	4.20468
novelMiR_2364	-4.95664	-6.84569	-3.0676	1.919	-5.30758	4.74515e-06	0.000454744	3.88256
novelMiR_832	-2.39417	-3.31199	-1.47636	5.21096	-5.27657	5.23637e-06	0.000463217	4.00165
hsa-mir-494	-8.05276	-11.1637	-4.94182	1.42364	-5.23606	5.95502e-06	0.000482973	3.82446
novelMiR_3086,novelMiR_36	-5.09185	-7.06561	-3.11808	1.82264	-5.21833	6.29964e-06	0.000482973	3.60013
hsa-mir-200c	6.19664	3.7474	8.64587	14.2777	5.11773	8.66436e-06	0.000531093	3.50245
hsa-mir-369	-7.73327	-10.802	-4.66456	1.21538	-5.09752	9.2364e-06	0.000531093	3.38432
novelMiR_1110,novelMiR_1335,novelMiR_1690,novelMiR_3527	-5.36729	-7.48984	-3.24474	1.47654	-5.11504	8.73849e-06	0.000531093	3.31125
novelMiR_1357,novelMiR_1674,novelMiR_2422,novelMiR_2731,novelMiR_2815,novelMiR_361,novelMiR_3735,novelMiR_3992,novelMiR_4034	-5.21077	-7.27741	-3.14413	1.7111	-5.10022	9.15784e-06	0.000531093	3.27996
novelMiR_3389	-2.3456	-3.27474	-1.41646	5.14064	-5.10651	8.97754e-06	0.000531093	3.50334
novelMiR_1192	-2.38905	-3.34299	-1.43511	5.29458	-5.0659	1.02073e-05	0.000554648	3.38429
novelMiR_1360,novelMiR_41	-5.03747	-7.06704	-3.00791	1.60414	-5.02066	1.17749e-05	0.000554648	3.0825
novelMiR_2906	-2.42756	-3.40087	-1.45425	5.47403	-5.04511	1.09001e-05	0.000554648	3.32317
novelMiR_3247	-6.2597	-8.78314	-3.73625	1.59874	-5.01776	1.1883e-05	0.000554648	3.1153
novelMiR_3638,novelMiR_858,novelMiR_896	-5.20343	-7.30301	-3.10386	1.76187	-5.01314	1.20576e-05	0.000554648	3.03154
hsa-mir-760	6.25704	3.71947	8.79461	5.06679	4.98772	1.30643e-05	0.000556442	3.10972
novelMiR_924	-4.35362	-6.11725	-2.58999	2.82577	-4.99337	1.28334e-05	0.000556442	3.1076
hsa-mir-141	5.95463	3.51865	8.3906	8.59815	4.94462	1.49639e-05	0.000573617	3.02768
novelMiR_2099	-2.06099	-2.9014	-1.22058	5.20306	-4.96062	1.42287e-05	0.000573617	3.07758
novelMiR_517	-4.00389	-5.64076	-2.36701	2.91114	-4.94787	1.48118e-05	0.000573617	2.9908
novelMiR_2309	-2.29839	-3.24296	-1.35383	5.41376	-4.92203	1.60667e-05	0.000596023	2.96514
novelMiR_3238	4.88367	2.86783	6.89951	6.37167	4.90051	1.71918e-05	0.000599107	2.90075
novelMiR_3342,novelMiR_3948	-2.6299	-3.71469	-1.54512	3.2751	-4.90395	1.70066e-05	0.000599107	2.8841
novelMiR_1291,novelMiR_2130,novelMiR_2131,novelMiR_2200,novelMiR_2565,novelMiR_3262,novelMiR_3316,novelMiR_4303,novelMiR_4389,novelMiR_729	-4.4119	-6.24019	-2.58361	2.52308	-4.88127	1.82632e-05	0.000617725	2.76025
novelMiR_1281	-2.43023	-3.43962	-1.42084	5.45068	-4.87011	1.89148e-05	0.000621486	2.81445
hsa-mir-136	-7.40897	-10.4959	-4.32201	1.35875	-4.85488	1.98411e-05	0.000632408	2.69742
novelMiR_1504	6.74637	3.91858	9.57416	5.47792	4.82585	2.17324e-05	0.000632408	2.65099
novelMiR_3475	-4.29544	-6.08851	-2.50237	2.49561	-4.84575	2.04174e-05	0.000632408	2.63644
novelMiR_3731	-2.10602	-2.98949	-1.22256	5.18587	-4.82199	2.19968e-05	0.000632408	2.67483
novelMiR_3732	-2.10602	-2.98949	-1.22256	5.18587	-4.82199	2.19968e-05	0.000632408	2.67483
novelMiR_1218	-3.09724	-4.40405	-1.79043	3.07401	-4.79417	2.40001e-05	0.000673174	2.56331
novelMiR_2767	-2.10275	-2.99231	-1.2132	5.18206	-4.78152	2.49697e-05	0.000675542	2.55767
novelMiR_3700	-2.09984	-2.99021	-1.20946	5.17856	-4.77049	2.58468e-05	0.000675542	2.52577
novelMiR_3701	-2.09984	-2.99021	-1.20946	5.17856	-4.77049	2.58468e-05	0.000675542	2.52577
novelMiR_3715	-2.27894	-3.25822	-1.29965	5.45733	-4.70733	3.14849e-05	0.000804614	2.34428
novelMiR_1364	-2.31975	-3.32249	-1.317	4.30509	-4.6795	3.43391e-05	0.000822707	2.26567
novelMiR_2509,novelMiR_4380	7.12277	4.04664	10.1989	4.69009	4.68376	3.38862e-05	0.000822707	2.25173
novelMiR_3484	-2.13597	-3.05667	-1.21527	5.22893	-4.69275	3.29505e-05	0.000822707	2.30162
novelMiR_1278	-2.29824	-3.29601	-1.30048	5.33947	-4.65929	3.65712e-05	0.000836541	2.20588
novelMiR_1674,novelMiR_2422,novelMiR_2731,novelMiR_2815,novelMiR_361,novelMiR_3735,novelMiR_3992,novelMiR_4034	-4.13063	-5.92673	-2.33453	1.8688	-4.65198	3.7413e-05	0.000836541	2.06382
novelMiR_2598	-2.0563	-2.94874	-1.16386	5.2109	-4.66077	3.64031e-05	0.000836541	2.20939
novelMiR_3545	-2.10659	-3.02448	-1.18869	5.33281	-4.64232	3.85536e-05	0.000836541	2.15674
novelMiR_3546	-2.10659	-3.02448	-1.18869	5.33281	-4.64232	3.85536e-05	0.000836541	2.15674
novelMiR_1509	-2.34535	-3.37028	-1.32042	5.36795	-4.62876	4.02155e-05	0.000856441	2.11847
novelMiR_740	-5.95742	-8.57406	-3.34077	1.65074	-4.60537	4.32461e-05	0.000904236	1.9653
hsa-mir-3187	6.23967	3.47457	9.00477	2.16153	4.5646	4.90786e-05	0.000910329	1.8434
novelMiR_1013,novelMiR_1456,novelMiR_1457,novelMiR_2060,novelMiR_2951,novelMiR_3281,novelMiR_3355,novelMiR_500,novelMiR_501,novelMiR_566,novelMiR_567,novelMiR_708,novelMiR_904	-3.32725	-4.80121	-1.85328	2.92471	-4.56614	4.88451e-05	0.000910329	1.91057
novelMiR_1637	-3.73709	-5.39166	-2.08252	2.67743	-4.56878	4.84473e-05	0.000910329	1.92328
novelMiR_1943	-2.27861	-3.28296	-1.27426	5.34668	-4.58921	4.54722e-05	0.000910329	2.00497
novelMiR_2095,novelMiR_4336,novelMiR_476	-1.81592	-2.6202	-1.01164	5.09984	-4.5671	4.86993e-05	0.000910329	1.94049
novelMiR_3894	-2.25773	-3.25591	-1.25955	5.47745	-4.57523	4.74867e-05	0.000910329	1.96544
novelMiR_4037	-5.2759	-7.59846	-2.95333	1.9126	-4.59493	4.46719e-05	0.000910329	1.94424
hsa-mir-934	12.4747	6.93955	18.0099	5.4812	4.5588	4.99689e-05	0.000912131	1.86403
hsa-mir-382	-7.20168	-10.4036	-3.99981	1.41647	-4.54969	5.13993e-05	0.000923582	1.8607
hsa-mir-182	6.57297	3.64191	9.50403	10.5989	4.53616	5.35982e-05	0.000933908	1.85787
hsa-mir-937	8.68141	4.81111	12.5517	3.52131	4.5373	5.34091e-05	0.000933908	1.79566
novelMiR_1696	-2.45706	-3.55454	-1.35958	5.47569	-4.52867	5.48554e-05	0.000941547	1.83301
novelMiR_4036	-2.04808	-2.96404	-1.13213	5.10891	-4.523	5.58255e-05	0.000944107	1.81463
novelMiR_1838,novelMiR_1966,novelMiR_2637,novelMiR_3229,novelMiR_3319,novelMiR_4147,novelMiR_50,novelMiR_936	-4.58118	-6.63408	-2.52827	1.48467	-4.51397	5.74057e-05	0.000956761	1.69569
novelMiR_2082,novelMiR_4348,novelMiR_787	-1.89479	-2.74562	-1.04397	5.087	-4.50476	5.90645e-05	0.000970345	1.76243
hsa-mir-1185-1	-6.78545	-9.84109	-3.72981	0.484365	-4.49187	6.1462e-05	0.000995511	1.68215
novelMiR_2034	-1.80726	-2.62299	-0.991516	4.97053	-4.48146	6.34704e-05	0.000999877	1.69607
novelMiR_3092	-3.01375	-4.37274	-1.65476	3.5815	-4.48582	6.26224e-05	0.000999877	1.71529
hsa-mir-433	-6.63222	-9.63038	-3.63406	1.20613	-4.47461	6.48252e-05	0.00100742	1.65164
hsa-mir-203a	8.23909	4.50577	11.9724	10.2913	4.46412	6.69584e-05	0.00101565	1.65526
hsa-mir-4728	5.12648	2.80094	7.45203	1.1456	4.45909	6.80045e-05	0.00101565	1.55299
novelMiR_2070	-1.72476	-2.50715	-0.942366	4.83756	-4.45918	6.79848e-05	0.00101565	1.63388
novelMiR_2769	-1.90804	-2.7804	-1.03569	5.10251	-4.42431	7.56933e-05	0.00108809	1.53387
novelMiR_3374	-5.03229	-7.33263	-2.73195	1.8986	-4.42512	7.55045e-05	0.00108809	1.48896
novelMiR_3919	-3.58298	-5.21999	-1.94598	3.16676	-4.42737	7.49829e-05	0.00108809	1.5496
novelMiR_1316	-1.6905	-2.46429	-0.916713	4.68714	-4.4192	7.68907e-05	0.00109166	1.52116
novelMiR_640	-1.75706	-2.56462	-0.949494	4.94563	-4.4011	8.12918e-05	0.00114007	1.46824
novelMiR_1127,novelMiR_1407,novelMiR_1419,novelMiR_1459,novelMiR_1965,novelMiR_2944,novelMiR_2945,novelMiR_368,novelMiR_569,novelMiR_699,novelMiR_760	-1.79321	-2.62301	-0.963402	5.05701	-4.37125	8.9092e-05	0.00118254	1.38344
novelMiR_1291,novelMiR_1832,novelMiR_2130,novelMiR_2131,novelMiR_2200,novelMiR_2565,novelMiR_3262,novelMiR_3316,novelMiR_4212,novelMiR_4303,novelMiR_4389,novelMiR_653,novelMiR_729	-4.60656	-6.73354	-2.47958	2.34707	-4.3809	8.6492e-05	0.00118254	1.38466
novelMiR_1961	-1.74392	-2.55117	-0.936673	4.95033	-4.3699	8.94617e-05	0.00118254	1.37996
novelMiR_2370	-2.23624	-3.27042	-1.20206	5.38916	-4.37394	8.836e-05	0.00118254	1.39294
novelMiR_2371	-2.23624	-3.27042	-1.20206	5.38916	-4.37394	8.836e-05	0.00118254	1.39294
novelMiR_1805	-1.69676	-2.48744	-0.906072	4.91834	-4.34077	9.7813e-05	0.00127824	1.29825
hsa-mir-485	-7.03788	-10.3204	-3.75539	1.27085	-4.337	9.89485e-05	0.00127855	1.2856
hsa-mir-543	-6.71996	-9.8576	-3.58232	2.54388	-4.33226	0.000100394	0.00128281	1.27961
hsa-mir-194-1	5.53026	2.94074	8.11978	5.95125	4.31994	0.00010425	0.00131744	1.2537
hsa-mir-1229,hsa-mir-1229*	6.52482	3.46276	9.58687	1.37436	4.31029	0.000107371	0.00134214	1.17079
novelMiR_3797,novelMiR_4281	-6.12183	-8.99757	-3.2461	0.992182	-4.3061	0.000108756	0.00134484	1.14196
novelMiR_1359	5.88838	3.10481	8.67195	4.26207	4.27903	0.000118124	0.00144212	1.14026
novelMiR_2304	-2.05068	-3.02227	-1.07909	5.22009	-4.26941	0.000121639	0.00144212	1.09715
novelMiR_3160	-2.05068	-3.02227	-1.07909	5.22009	-4.26941	0.000121639	0.00144212	1.09715
novelMiR_3905	-2.04903	-3.01911	-1.07896	5.21877	-4.27264	0.000120447	0.00144212	1.1062
novelMiR_369	-1.93766	-2.85709	-1.01824	5.12853	-4.26297	0.00012405	0.00145569	1.07848
novelMiR_1849	6.11369	3.21041	9.01697	5.416	4.25957	0.00012534	0.00145597	1.08393
novelMiR_2546	-1.99611	-2.94659	-1.04563	4.6295	-4.24809	0.000129799	0.00148557	1.04051
novelMiR_333	-3.22268	-4.75782	-1.68754	2.06616	-4.24639	0.000130472	0.00148557	0.995741
novelMiR_491	-1.60974	-2.37929	-0.840186	4.76427	-4.23125	0.00013662	0.00154033	0.992462
novelMiR_1923	-1.62071	-2.39764	-0.84378	4.74583	-4.21964	0.000141527	0.00155006	0.960422
novelMiR_1956	-1.62513	-2.40406	-0.846195	4.73931	-4.22026	0.000141262	0.00155006	0.962218
novelMiR_3993	-1.96065	-2.9	-1.0213	5.20785	-4.22205	0.000140495	0.00155006	0.964623
novelMiR_2236	-2.28193	-3.379	-1.18486	5.59339	-4.20746	0.00014686	0.0015784	0.92778
novelMiR_485	-2.27135	-3.36331	-1.1794	4.46165	-4.20757	0.00014681	0.0015784	0.930217
novelMiR_1832,novelMiR_3316,novelMiR_4212,novelMiR_4303,novelMiR_653	-4.25231	-6.29975	-2.20487	2.24659	-4.20112	0.000149713	0.00159416	0.905331
novelMiR_2231	-2.2198	-3.28987	-1.14973	5.40043	-4.19617	0.000151974	0.0016034	0.894263
novelMiR_3110	-2.22045	-3.29328	-1.14762	5.40166	-4.18659	0.000156453	0.00162742	0.867586
novelMiR_3403	5.49604	2.83974	8.15234	6.64024	4.18527	0.000157082	0.00162742	0.876383
novelMiR_3345	-4.4836	-6.66192	-2.30529	1.72871	-4.16349	0.000167793	0.00172288	0.78047
novelMiR_2096	-1.70517	-2.53465	-0.875683	5.00371	-4.15825	0.000170475	0.00173492	0.786433
novelMiR_1222	-1.57499	-2.34644	-0.803547	4.735	-4.12975	0.000185804	0.00187434	0.710103
hsa-mir-4758	6.66984	3.3874	9.95229	1.34674	4.11026	0.000197056	0.00195357	0.649606
novelMiR_909	-1.62728	-2.42785	-0.82672	4.60959	-4.11167	0.000196217	0.00195357	0.663724
novelMiR_329	-1.61095	-2.40549	-0.81641	4.61965	-4.10126	0.000202473	0.00197024	0.634794
novelMiR_3615	-1.97363	-2.9476	-0.999667	5.28375	-4.09896	0.000203877	0.00197024	0.623216
novelMiR_89	-1.57159	-2.3462	-0.796967	4.84549	-4.10394	0.000200842	0.00197024	0.637742
novelMiR_1369	-1.61866	-2.41882	-0.818491	4.61206	-4.09191	0.000208254	0.00199577	0.609181
hsa-mir-1283-1,hsa-mir-1283-2	6.97926	3.5112	10.4473	0.92705	4.07074	0.000221943	0.00210938	0.547701
novelMiR_2301	4.85488	2.4374	7.27235	3.27799	4.06225	0.000227676	0.00211332	0.549483
novelMiR_3557,novelMiR_3578	-4.75839	-7.12513	-2.39165	0.568096	-4.06688	0.000224535	0.00211332	0.511002
novelMiR_3856	-3.62372	-5.42827	-1.81917	2.67555	-4.06197	0.000227871	0.00211332	0.542404
hsa-mir-885	7.91748	3.96718	11.8678	2.91339	4.05423	0.00023323	0.00212086	0.50958
novelMiR_1193	4.21071	2.11082	6.31061	7.60624	4.0561	0.000231921	0.00212086	0.520312
novelMiR_1518,novelMiR_2388,novelMiR_2859,novelMiR_2860,novelMiR_785	4.26286	2.13265	6.39307	5.27481	4.0479	0.0002377	0.00212086	0.51286
novelMiR_72	-1.59803	-2.39664	-0.799415	4.85041	-4.04761	0.000237905	0.00212086	0.481161
novelMiR_73	-1.59803	-2.39664	-0.799415	4.85041	-4.04761	0.000237905	0.00212086	0.481161
hsa-mir-654	-6.6657	-10.0054	-3.32597	3.07538	-4.03725	0.000245412	0.00217095	0.483639
novelMiR_3898	-5.71419	-8.58333	-2.84504	0.796101	-4.02859	0.000251864	0.00221102	0.431454
novelMiR_1116	-3.75952	-5.64917	-1.86986	5.74018	-4.02439	0.000255052	0.00222204	0.426685
novelMiR_895	-4.32246	-6.49667	-2.14825	1.1577	-4.02143	0.000257321	0.00222495	0.416464
novelMiR_1012	-8.44201	-12.6984	-4.18558	7.04314	-4.01192	0.000264757	0.00224924	0.409223
novelMiR_1654	-4.21074	-6.33261	-2.08886	1.69	-4.01411	0.000263024	0.00224924	0.390401
novelMiR_3200	-1.94562	-2.92719	-0.964037	5.25999	-4.00943	0.000266729	0.00224924	0.376356
novelMiR_3531	-1.90581	-2.86767	-0.943946	4.89868	-4.0079	0.000267953	0.00224924	0.371631
hsa-mir-184	8.4265	4.1702	12.6828	3.3075	4.00467	0.00027056	0.00225467	0.382588
novelMiR_2410	-1.72181	-2.59308	-0.850528	4.95273	-3.99741	0.000276489	0.0022875	0.342164
novelMiR_1146	5.37603	2.65093	8.10113	0.775991	3.99053	0.000282232	0.00231834	0.334653
hsa-mir-6511a-1,hsa-mir-6511a-2,hsa-mir-6511a-3,hsa-mir-6511a-4	4.89353	2.40946	7.37761	1.4458	3.98482	0.000287082	0.00232496	0.318441
novelMiR_2938	-1.93707	-2.91983	-0.954303	5.26153	-3.987	0.000285223	0.00232496	0.314879
novelMiR_3986	-3.1245	-4.71408	-1.53492	2.5243	-3.97602	0.000294721	0.00237014	0.317959
novelMiR_1676	-3.58741	-5.41576	-1.75905	2.50004	-3.96891	0.00030104	0.00240414	0.283589
novelMiR_1119	-4.57078	-6.90925	-2.23231	1.20554	-3.95376	0.00031494	0.0024978	0.257207
novelMiR_326,novelMiR_3662,novelMiR_3691	5.09526	2.48423	7.70629	5.24562	3.94735	0.000321008	0.00252849	0.246328
novelMiR_2508,novelMiR_2676,novelMiR_406	5.10904	2.4879	7.73019	5.2228	3.94275	0.000325426	0.00254585	0.234123
novelMiR_281	-1.63598	-2.4758	-0.796155	4.65608	-3.9404	0.000327705	0.00254635	0.192259
novelMiR_4306	-2.17727	-3.29898	-1.05557	5.57801	-3.92634	0.000341697	0.00263726	0.15303
hsa-mir-487b	-6.70109	-10.1688	-3.23335	0.693257	-3.90885	0.000359898	0.00268542	0.133487
hsa-mir-522	10.7682	5.19154	16.3449	3.01798	3.90589	0.000363074	0.00268542	0.127716
novelMiR_129	-3.24498	-4.92663	-1.56333	5.25014	-3.90326	0.000365916	0.00268542	0.0977972
novelMiR_1417	-1.60837	-2.44025	-0.7765	4.87109	-3.91094	0.000357679	0.00268542	0.107174
novelMiR_2902	-2.10456	-3.19427	-1.01485	5.52509	-3.90662	0.000362292	0.00268542	0.0983161
novelMiR_3296	-2.17439	-3.30203	-1.04675	4.37993	-3.90047	0.000368953	0.00268542	0.0853336
novelMiR_3778	-5.31015	-8.06361	-2.55669	0.719716	-3.90103	0.000368345	0.00268542	0.0919341
novelMiR_4167	-4.00666	-6.08322	-1.93009	1.18565	-3.90291	0.000366299	0.00268542	0.117736
novelMiR_45,novelMiR_46,novelMiR_772	-3.36806	-5.10857	-1.62755	4.79288	-3.91431	0.000354119	0.00268542	0.127603
hsa-mir-1287	4.78734	2.30088	7.27381	3.6465	3.8946	0.000375428	0.00270285	0.106572
novelMiR_1174	-1.51574	-2.30336	-0.728118	4.70573	-3.89277	0.000377471	0.00270285	0.0609274
novelMiR_4098	-1.74912	-2.65821	-0.840035	4.45443	-3.89194	0.0003784	0.00270285	0.0657754
novelMiR_3938	-1.7321	-2.63346	-0.830748	4.79518	-3.88713	0.000383827	0.00271559	0.0442445
novelMiR_4017	-2.2932	-3.48683	-1.09957	5.70318	-3.88618	0.000384905	0.00271559	0.0472328
novelMiR_2246	-2.25325	-3.42784	-1.07867	5.69972	-3.8804	0.000391541	0.00274556	0.031332
novelMiR_1436,novelMiR_1437,novelMiR_1459,novelMiR_175,novelMiR_2446,novelMiR_2447,novelMiR_2779,novelMiR_3275,novelMiR_3297,novelMiR_3626,novelMiR_3765,novelMiR_3766,novelMiR_3862,novelMiR_3863,novelMiR_4272,novelMiR_699	-1.75524	-2.67073	-0.839749	4.03281	-3.87823	0.000394063	0.0027465	0.0461348
novelMiR_2704	-2.20784	-3.36014	-1.05553	5.63168	-3.87571	0.000397019	0.00275043	0.0171928
novelMiR_1331,novelMiR_1336,novelMiR_2134,novelMiR_2437,novelMiR_2587,novelMiR_2919,novelMiR_3031,novelMiR_3471,novelMiR_3538,novelMiR_3582,novelMiR_3666,novelMiR_4246,novelMiR_560	-3.95103	-6.01781	-1.88425	0.427405	-3.86694	0.00040744	0.00276108	0.00997935
novelMiR_789	-1.8327	-2.79154	-0.873871	4.69694	-3.86635	0.000408159	0.00276108	-0.00933156
novelMiR_823	-1.48334	-2.25939	-0.707296	4.62564	-3.86639	0.00040811	0.00276108	-0.00754697
novelMiR_824	-1.48334	-2.25939	-0.707296	4.62564	-3.86639	0.00040811	0.00276108	-0.00754697
novelMiR_4184	-1.62519	-2.47948	-0.770887	4.55802	-3.84808	0.000430772	0.002897	-0.0547552
hsa-mir-411	-6.70354	-10.2456	-3.16144	3.13001	-3.8282	0.000456773	0.0029082	-0.0715412
novelMiR_1078,novelMiR_1942,novelMiR_4281,novelMiR_4282,novelMiR_538	-4.3338	-6.62407	-2.04353	1.87301	-3.82766	0.000457503	0.0029082	-0.0848374
novelMiR_1127,novelMiR_1407,novelMiR_1419,novelMiR_1436,novelMiR_1437,novelMiR_1459,novelMiR_175,novelMiR_1965,novelMiR_2446,novelMiR_2447,novelMiR_2779,novelMiR_2944,novelMiR_2945,novelMiR_3275,novelMiR_3297,novelMiR_3626,novelMiR_368,novelMiR_3765,novelMiR_3766,novelMiR_3862,novelMiR_3863,novelMiR_4272,novelMiR_569,novelMiR_699,novelMiR_760	-3.25454	-4.97496	-1.53412	2.78022	-3.82655	0.000458995	0.0029082	-0.0714104
novelMiR_2059	-1.49069	-2.2783	-0.703066	4.75858	-3.82843	0.00045646	0.0029082	-0.11361
novelMiR_2396	-2.25693	-3.449	-1.06487	5.71418	-3.82975	0.000454689	0.0029082	-0.104956
novelMiR_3511	5.68705	2.68688	8.68722	4.48926	3.83436	0.000448559	0.0029082	-0.0524724
novelMiR_3695	4.54183	2.14553	6.93812	2.74371	3.8339	0.000449162	0.0029082	-0.0511101
novelMiR_3707	-2.00303	-3.06212	-0.943928	5.55432	-3.82562	0.000460254	0.0029082	-0.120961
novelMiR_3708	-2.00303	-3.06212	-0.943928	5.55432	-3.82562	0.000460254	0.0029082	-0.120961
novelMiR_3979	-2.041	-3.11927	-0.962735	5.58604	-3.82885	0.000455902	0.0029082	-0.111768
novelMiR_48	-1.42926	-2.18367	-0.674852	4.66644	-3.83226	0.000451338	0.0029082	-0.100506
novelMiR_3068,novelMiR_765	-5.14088	-7.86913	-2.41262	1.18107	-3.81157	0.000479679	0.00301438	-0.127301
hsa-mir-516a-1,hsa-mir-516a-2	9.08993	4.26087	13.919	1.81144	3.80758	0.000485337	0.00303336	-0.126761
hsa-mir-1276	4.94344	2.31201	7.57487	1.10621	3.80004	0.000496208	0.00308453	-0.148407
novelMiR_1772	4.70233	2.19732	7.20733	4.81792	3.79713	0.000500463	0.00309426	-0.148796
novelMiR_1993	-1.56121	-2.3954	-0.727012	4.87032	-3.78568	0.000517565	0.00318289	-0.230424
novelMiR_315	-1.56046	-2.39511	-0.725809	4.86879	-3.7818	0.000523489	0.00320219	-0.240818
hsa-mir-149	6.31113	2.93301	9.68925	8.56626	3.77906	0.000527718	0.00320712	-0.225941
novelMiR_29	-1.56243	-2.39939	-0.725482	4.87103	-3.77618	0.00053219	0.00320712	-0.25592
novelMiR_4285	4.58952	2.13084	7.04819	4.3457	3.77588	0.000532661	0.00320712	-0.2048
novelMiR_2606	-2.26936	-3.48678	-1.05194	5.72979	-3.77063	0.000540914	0.00322306	-0.262778
novelMiR_3717	-2.26936	-3.48678	-1.05194	5.72979	-3.77063	0.000540914	0.00322306	-0.262778
novelMiR_1035	-1.77826	-2.73416	-0.822366	5.36473	-3.76302	0.000553096	0.00327866	-0.293045
hsa-mir-429	4.92675	2.27114	7.58237	10.4206	3.75272	0.000570008	0.00336159	-0.278137
novelMiR_3191	-1.69811	-2.61535	-0.78087	4.77447	-3.74484	0.000583291	0.003405	-0.337742
novelMiR_3192	-1.69811	-2.61535	-0.78087	4.77447	-3.74484	0.000583291	0.003405	-0.337742
novelMiR_2555	3.55977	1.63511	5.48443	5.56163	3.74127	0.000589401	0.00342329	-0.317144
novelMiR_2566	-2.32674	-3.5871	-1.06637	5.73861	-3.73424	0.000601623	0.00344212	-0.359954
novelMiR_2827	-2.32674	-3.5871	-1.06637	5.73861	-3.73424	0.000601623	0.00344212	-0.359954
novelMiR_3929	-2.32674	-3.5871	-1.06637	5.73861	-3.73424	0.000601623	0.00344212	-0.359954
novelMiR_4051	-4.6643	-7.19265	-2.13596	1.71296	-3.73165	0.000606187	0.00345107	-0.320548
hsa-mir-3934	4.21049	1.92657	6.49441	3.29077	3.72909	0.000610741	0.00345986	-0.322362
hsa-mir-132	-5.24907	-8.10381	-2.39432	6.4022	-3.71934	0.000628359	0.00353463	-0.378046
novelMiR_3380	-2.27502	-3.51262	-1.03742	5.69977	-3.71839	0.000630086	0.00353463	-0.403018
novelMiR_3081	5.50802	2.50885	8.50719	1.56668	3.71488	0.000636562	0.00355362	-0.361737
hsa-mir-4488	-3.84175	-5.93643	-1.74706	5.67401	-3.70989	0.000645881	0.00358823	-0.411172
novelMiR_2625	-2.32039	-3.58616	-1.05461	5.7418	-3.70812	0.000649222	0.00358945	-0.429244
novelMiR_2101,novelMiR_2329,novelMiR_2649,novelMiR_3058,novelMiR_3059,novelMiR_973	-1.56318	-2.41761	-0.708755	4.30414	-3.70072	0.000663361	0.00362673	-0.436447
novelMiR_2149	4.43439	2.00988	6.85891	4.72913	3.69965	0.000665427	0.00362673	-0.401366
novelMiR_310	-4.62752	-7.15661	-2.09843	0.468845	-3.70113	0.000662556	0.00362673	-0.394385
hsa-mir-219-1	4.07513	1.84539	6.30486	3.25333	3.69691	0.000670743	0.00363847	-0.401421
novelMiR_1823	5.31661	2.39503	8.2382	0.926818	3.68101	0.000702452	0.00379258	-0.446257
hsa-mir-548az	5.95986	2.68136	9.23837	2.28001	3.67715	0.000710365	0.00381738	-0.457062
novelMiR_847	4.01716	1.79904	6.23527	3.1033	3.66342	0.000739234	0.00395404	-0.486389
hsa-mir-203b	7.84817	3.50663	12.1897	2.50818	3.65658	0.000754008	0.00401439	-0.50648
hsa-mir-370	-7.23855	-11.2573	-3.21983	4.80574	-3.64347	0.00078318	0.00415049	-0.569001
hsa-mir-381	-6.72303	-10.4602	-2.9859	4.13002	-3.63897	0.000793436	0.00418556	-0.574617
novelMiR_4011	3.49549	1.53787	5.45312	5.96388	3.61186	0.000858008	0.00448504	-0.661391
novelMiR_921	-2.36786	-3.69369	-1.04203	3.40675	-3.6126	0.000856174	0.00448504	-0.63564
hsa-mir-3188,hsa-mir-3188*	5.49882	2.40359	8.59405	1.74902	3.59358	0.000904364	0.00470597	-0.662679
novelMiR_3760	-4.06993	-6.36504	-1.77482	1.24606	-3.58702	0.000921579	0.00477395	-0.684446
hsa-mir-296	6.51996	2.83812	10.2018	4.2684	3.58205	0.000934843	0.00482094	-0.694242
novelMiR_1334,novelMiR_2201	-1.80857	-2.83172	-0.785423	5.07561	-3.57559	0.00095234	0.00488924	-0.786511
hsa-mir-3065	5.83839	2.53348	9.14331	2.47921	3.57342	0.000958303	0.00489799	-0.711289
hsa-mir-127	-6.46832	-10.1402	-2.79648	6.2878	-3.56335	0.000986379	0.00501918	-0.775027
novelMiR_243	-1.52143	-2.38637	-0.656492	4.98037	-3.5581	0.00100136	0.00507295	-0.833718
hsa-mir-200a	4.11945	1.76819	6.47072	12.1188	3.54396	0.00104271	0.00525928	-0.815759
novelMiR_292	4.47748	1.91648	7.03849	2.11874	3.53651	0.00106518	0.00534913	-0.803128
novelMiR_3180	-3.42673	-5.38939	-1.46406	1.35326	-3.5317	0.00107989	0.00539947	-0.814399
novelMiR_1833,novelMiR_2144,novelMiR_2145,novelMiR_2842	-1.51189	-2.38069	-0.643085	4.31909	-3.52006	0.0011164	0.00555782	-0.905972
novelMiR_238	-1.51366	-2.38396	-0.643353	4.98227	-3.51809	0.00112267	0.00556495	-0.937728
hsa-mir-874	3.73174	1.58454	5.87895	5.25369	3.51552	0.00113095	0.00558195	-0.870339
novelMiR_1078,novelMiR_1942,novelMiR_3797,novelMiR_4281,novelMiR_4282,novelMiR_538	-4.3526	-6.86059	-1.84461	2.176	-3.51054	0.0011471	0.00558968	-0.867152
novelMiR_1631,novelMiR_1892,novelMiR_1893,novelMiR_3308,novelMiR_4258	-4.49922	-7.09044	-1.90801	0.944502	-3.51225	0.00114154	0.00558968	-0.862235
novelMiR_1680	-1.50717	-2.37551	-0.638832	4.98053	-3.51095	0.00114576	0.00558968	-0.95622
novelMiR_1041,novelMiR_1463,novelMiR_178,novelMiR_1787,novelMiR_179,novelMiR_2457,novelMiR_2502,novelMiR_2829,novelMiR_3103,novelMiR_3340,novelMiR_4057,novelMiR_763,novelMiR_951,novelMiR_952	-1.61321	-2.54453	-0.681892	3.96735	-3.50384	0.00116922	0.00567151	-0.932249
novelMiR_1568,novelMiR_214,novelMiR_2214,novelMiR_241,novelMiR_2423,novelMiR_2424,novelMiR_283,novelMiR_3215,novelMiR_3889,novelMiR_3984,novelMiR_4255,novelMiR_943	-1.44079	-2.27289	-0.608687	4.46529	-3.50248	0.00117376	0.00567151	-0.96028
hsa-mir-134	-5.33658	-8.4275	-2.24566	3.15574	-3.49242	0.00120784	0.0058118	-0.934961
hsa-mir-100	-5.89258	-9.30752	-2.47764	12.4978	-3.49038	0.00121485	0.00582116	-0.949563
novelMiR_1308,novelMiR_2970,novelMiR_4379	2.85945	1.19221	4.52669	5.15048	3.46925	0.00129	0.00615558	-1.01694
novelMiR_23	-1.49454	-2.36817	-0.620922	4.98573	-3.46048	0.00132246	0.00625856	-1.08647
novelMiR_536	-1.49454	-2.36817	-0.620922	4.98573	-3.46048	0.00132246	0.00625856	-1.08647
hsa-mir-135b	5.2165	2.16459	8.26841	9.28917	3.45747	0.0013338	0.00628634	-1.05847
novelMiR_2237	3.61665	1.49738	5.73592	0.539456	3.452	0.00135459	0.00633243	-1.0094
novelMiR_2505	-3.55531	-5.63825	-1.47238	1.44529	-3.45266	0.00135206	0.00633243	-1.00734
novelMiR_2521	-3.9555	-6.27923	-1.63176	14.5336	-3.44322	0.00138865	0.0064654	-1.06948
hsa-mir-301a	4.80364	1.97095	7.63633	3.09273	3.43022	0.00144062	0.00668029	-1.07538
novelMiR_4334	-2.05259	-3.26352	-0.841652	3.55785	-3.42872	0.00144673	0.00668168	-1.10093
novelMiR_2218	-2.24982	-3.57963	-0.920021	5.82672	-3.42226	0.00147336	0.00670739	-1.17183
novelMiR_2604	-2.24969	-3.5794	-0.919988	5.82668	-3.42231	0.00147315	0.00670739	-1.1717
novelMiR_3009	6.40223	2.61746	10.187	6.73946	3.42171	0.00147563	0.00670739	-1.13045
novelMiR_3300	-2.24982	-3.57963	-0.920021	5.82672	-3.42226	0.00147336	0.00670739	-1.17183
novelMiR_2273	-2.24907	-3.58012	-0.918018	5.82676	-3.4179	0.00149158	0.0067532	-1.18293
hsa-mir-146b	-3.75982	-5.98753	-1.5321	14.9002	-3.41396	0.00150824	0.00680185	-1.14354
novelMiR_1200	4.64354	1.8859	7.40118	4.28496	3.40614	0.0015418	0.00692605	-1.14181
novelMiR_993	-1.72344	-2.75433	-0.692557	5.31112	-3.38172	0.00165135	0.0073893	-1.28705
hsa-mir-183	5.98234	2.38841	9.57626	11.1143	3.36708	0.00172054	0.00766905	-1.26572
novelMiR_2907	-4.54964	-7.28445	-1.81483	0.293543	-3.36512	0.00172998	0.00768136	-1.22033
novelMiR_1765	-1.62817	-2.61731	-0.63904	5.25145	-3.32964	0.00191031	0.00844944	-1.41978
novelMiR_1632	-3.50436	-5.64393	-1.36478	2.33583	-3.31308	0.00200043	0.00881414	-1.34227
novelMiR_4232	4.4448	1.72258	7.16702	0.58301	3.30278	0.00205851	0.00903545	-1.36591
novelMiR_1806	-1.70605	-2.75206	-0.660045	5.32949	-3.2992	0.00207909	0.0090911	-1.49517
novelMiR_3714	-4.40883	-7.11988	-1.69778	0.635397	-3.28955	0.00213553	0.0093025	-1.39539
novelMiR_1540,novelMiR_2846	7.89092	3.02689	12.7549	5.60107	3.28158	0.00218323	0.00947439	-1.4481
novelMiR_758	-1.70671	-2.75998	-0.653431	5.34084	-3.27769	0.00220686	0.00954096	-1.54894
novelMiR_2069	3.95948	1.51021	6.40875	0.929261	3.27003	0.00225414	0.00970885	-1.44167
hsa-mir-30a	3.089	1.16965	5.00836	12.5826	3.25547	0.00234668	0.0100323	-1.53556
novelMiR_356,novelMiR_357	-4.20112	-6.81066	-1.59157	1.3646	-3.2565	0.00234006	0.0100323	-1.479
novelMiR_3099	6.68903	2.50578	10.8723	4.48096	3.23445	0.00248669	0.0105915	-1.54004
novelMiR_3169	4.69432	1.74593	7.6427	1.07878	3.22062	0.00258306	0.0109613	-1.55696
novelMiR_1930	3.95408	1.4613	6.44687	5.27568	3.20857	0.00266992	0.0112883	-1.67559
novelMiR_13	-4.28407	-6.98822	-1.57993	1.0266	-3.20464	0.00269889	0.0113274	-1.59371
novelMiR_1489	-1.51068	-2.46384	-0.55752	5.28019	-3.20596	0.00268913	0.0113274	-1.72892
hsa-mir-375	7.80511	2.86847	12.7418	6.66423	3.19815	0.00274729	0.0114471	-1.65087
hsa-mir-454	3.6929	1.35739	6.02842	5.78481	3.19842	0.00274521	0.0114471	-1.68673
hsa-mir-96	5.8144	2.13328	9.49551	7.07313	3.19504	0.00277078	0.0115033	-1.70694
hsa-mir-1343	3.51737	1.28833	5.74642	2.06783	3.19191	0.00279459	0.0115604	-1.63028
hsa-mir-3622a	5.45366	1.98525	8.92207	1.85297	3.1806	0.0028824	0.0118809	-1.6513
novelMiR_1711,novelMiR_2118,novelMiR_3586	3.33508	1.20507	5.46509	4.65742	3.1672	0.00298975	0.0122731	-1.73921
novelMiR_2044	-1.64882	-2.70224	-0.595396	5.34951	-3.16608	0.0029989	0.0122731	-1.82513
hsa-mir-17	2.1897	0.788872	3.59052	8.76784	3.16192	0.00303304	0.0123688	-1.77375
novelMiR_3750	4.26889	1.53479	7.00299	1.2323	3.15829	0.00306321	0.0124477	-1.7028
hsa-mir-18a	3.75255	1.3426	6.1625	4.72647	3.1497	0.00313566	0.0126972	-1.76744
hsa-mir-1266,hsa-mir-1266*	4.27128	1.52305	7.01951	1.0855	3.14381	0.00318631	0.0127674	-1.73474
novelMiR_2345	4.75989	1.69857	7.8212	7.51528	3.14514	0.0031748	0.0127674	-1.85693
novelMiR_2483	-4.52006	-7.42812	-1.61201	1.00254	-3.14407	0.003184	0.0127674	-1.73636
novelMiR_4018	-3.45447	-5.67827	-1.23068	2.24471	-3.14224	0.00319993	0.0127775	-1.74986
novelMiR_1414,novelMiR_2318,novelMiR_2452,novelMiR_2563,novelMiR_2673,novelMiR_2781,novelMiR_2804,novelMiR_3684,novelMiR_384,novelMiR_385	4.66458	1.65944	7.66971	1.25533	3.13978	0.00322137	0.0128186	-1.7467
hsa-mir-365a,hsa-mir-365b	3.33861	1.18471	5.49252	6.34455	3.13538	0.00326005	0.0129278	-1.8827
hsa-mir-129-1,hsa-mir-129-2	8.13616	2.87868	13.3936	3.65413	3.13035	0.00330485	0.0130604	-1.77331
novelMiR_91	-1.43639	-2.36515	-0.507627	4.4115	-3.12838	0.0033226	0.0130856	-1.89573
novelMiR_37	4.10963	1.45102	6.76824	1.76805	3.12679	0.0033369	0.013097	-1.7756
hsa-mir-409	-5.29698	-8.72723	-1.86672	3.60515	-3.12358	0.00336608	0.013122	-1.85083
novelMiR_2338	-2.46509	-4.06087	-0.869302	3.68714	-3.1247	0.00335582	0.013122	-1.82608
novelMiR_176,novelMiR_2640,novelMiR_2949	-5.1982	-8.56937	-1.82702	0.58252	-3.11905	0.00340761	0.013239	-1.79768
novelMiR_4033	-3.59936	-5.93849	-1.26023	0.448269	-3.11259	0.00346772	0.0134272	-1.8034
hsa-mir-324	3.18255	1.10063	5.26447	5.23219	3.09216	0.00366442	0.0141412	-1.91237
novelMiR_296	-1.70592	-2.82277	-0.589071	3.99155	-3.08969	0.0036889	0.0141881	-1.95658
novelMiR_527	-1.29118	-2.13765	-0.444708	4.6081	-3.0855	0.00373083	0.0143015	-2.00877
hsa-mir-4709	-3.17151	-5.26359	-1.07944	0.591382	-3.06649	0.00392659	0.0150019	-1.90747
novelMiR_2291,novelMiR_3344	3.86197	1.31162	6.41232	0.436348	3.0631	0.00396251	0.015089	-1.91822
hsa-mir-22	-3.79342	-6.30428	-1.28255	12.3847	-3.05604	0.00403826	0.0153267	-2.01294
novelMiR_991	-1.48847	-2.47427	-0.502675	4.31952	-3.05425	0.00405771	0.0153499	-2.06213
hsa-mir-140	-4.27844	-7.11404	-1.44285	9.45038	-3.05206	0.00408158	0.0153896	-2.02528
novelMiR_1265	-1.44309	-2.40201	-0.484184	4.34729	-3.04416	0.00416885	0.0156359	-2.08783
novelMiR_616	4.87732	1.63593	8.11872	2.90779	3.04369	0.00417412	0.0156359	-1.96634
novelMiR_3134	4.87195	1.63207	8.11182	1.21702	3.04177	0.00419566	0.0156656	-1.96918
novelMiR_806,novelMiR_809	3.41675	1.138	5.6955	0.541606	3.03297	0.0042955	0.0159865	-1.98612
hsa-mir-1304	3.04473	1.0132	5.07626	2.95567	3.03163	0.00431095	0.0159922	-2.04083
novelMiR_1629	-1.79567	-2.99428	-0.59707	3.77164	-3.03042	0.00432489	0.0159924	-2.07668
novelMiR_846	-1.83333	-3.05825	-0.608404	3.76324	-3.02749	0.00435891	0.0160665	-2.08349
hsa-mir-493	-5.06521	-8.45991	-1.67051	3.40442	-3.0182	0.00446832	0.0164171	-2.10295
hsa-mir-200b	3.23447	1.05541	5.41353	13.494	3.00252	0.00465879	0.0170624	-2.13992
hsa-mir-330	2.43152	0.788868	4.07417	7.1562	2.99422	0.00476271	0.0171597	-2.19737
hsa-mir-3922	-3.89314	-6.52052	-1.26576	0.791604	-2.99729	0.00472405	0.0171597	-2.07684
novelMiR_1769	-2.46217	-4.12381	-0.800529	6.04434	-2.99731	0.00472371	0.0171597	-2.21342
novelMiR_3035	-1.43836	-2.41052	-0.466205	4.35277	-2.99284	0.00478021	0.0171597	-2.20921
novelMiR_3718	-4.25556	-7.13252	-1.3786	2.26153	-2.99208	0.0047898	0.0171597	-2.08746
novelMiR_3719	-4.25556	-7.13252	-1.3786	2.26153	-2.99208	0.0047898	0.0171597	-2.08746
novelMiR_3743	-4.71746	-7.9018	-1.53313	0.41511	-2.99669	0.00473159	0.0171597	-2.06802
novelMiR_1341	-1.68571	-2.82686	-0.544562	5.45731	-2.98808	0.00484096	0.0172356	-2.25282
novelMiR_191	-1.68571	-2.82686	-0.544562	5.45731	-2.98808	0.00484096	0.0172356	-2.25282
novelMiR_3468	3.83089	1.23283	6.42896	2.40137	2.98264	0.00491131	0.0173785	-2.11958
novelMiR_458	-1.68259	-2.82354	-0.541636	5.4572	-2.98306	0.00490589	0.0173785	-2.26475
novelMiR_2594	-1.53661	-2.5827	-0.490528	3.79607	-2.97132	0.00506086	0.0178527	-2.22843
novelMiR_939	-1.67848	-2.82334	-0.533626	5.458	-2.96563	0.00513758	0.0180679	-2.30591
novelMiR_2363,novelMiR_2680,novelMiR_2963,novelMiR_3987,novelMiR_4299	3.78175	1.185	6.3785	8.13042	2.94587	0.00541263	0.0189772	-2.29787
novelMiR_2076	6.40314	2.0043	10.802	2.55224	2.94447	0.0054327	0.0189897	-2.19143
novelMiR_4114	-1.41934	-2.39478	-0.443899	4.36229	-2.94331	0.00544921	0.0189897	-2.32557
novelMiR_3090	4.14925	1.29527	7.00322	5.22299	2.94083	0.00548495	0.0190565	-2.25576
novelMiR_2510	3.79713	1.16885	6.42542	0.359599	2.92237	0.00575779	0.0199441	-2.23361
hsa-mir-106b	1.85656	0.561871	3.15124	9.11209	2.90065	0.00609497	0.0210218	-2.38369
novelMiR_1040	3.98681	1.20594	6.76767	9.09207	2.89999	0.00610547	0.0210218	-2.39671
hsa-mir-379	-5.15157	-8.75925	-1.54389	4.11393	-2.88843	0.00629262	0.0216015	-2.40712
novelMiR_1048,novelMiR_2734,novelMiR_2950	3.57861	1.06501	6.09222	3.51468	2.87984	0.00643521	0.0219411	-2.38226
novelMiR_3248	-1.82956	-3.11499	-0.544121	5.75969	-2.87903	0.00644879	0.0219411	-2.50027
novelMiR_3249	-1.82956	-3.11499	-0.544121	5.75969	-2.87903	0.00644879	0.0219411	-2.50027
novelMiR_2533	4.86415	1.42806	8.30023	2.59558	2.86348	0.00671521	0.0227802	-2.3697
novelMiR_2698	4.38796	1.27057	7.50534	5.25363	2.84724	0.00700434	0.0236912	-2.45962
novelMiR_2831	3.51461	1.01268	6.01654	7.06078	2.84153	0.00710859	0.0239732	-2.55621
hsa-mir-641	3.35551	0.96387	5.74714	2.55133	2.83801	0.00717366	0.024122	-2.45143
novelMiR_2163	3.03434	0.856312	5.21237	1.06339	2.81807	0.00755283	0.0253229	-2.46235
novelMiR_1779	-1.25467	-2.15584	-0.353505	3.93063	-2.81628	0.00758778	0.0253661	-2.5843
novelMiR_2922	2.82992	0.787855	4.87199	5.35303	2.80321	0.00784745	0.0261582	-2.65651
hsa-mir-4498	3.33893	0.925531	5.75233	0.696869	2.79853	0.00794251	0.0263985	-2.50346
hsa-mir-671	2.94036	0.810649	5.07007	5.96774	2.79274	0.00806134	0.0267162	-2.606
novelMiR_2328	4.17077	1.13991	7.20163	1.1869	2.78356	0.00825335	0.027274	-2.53995
novelMiR_1576,novelMiR_1577,novelMiR_1583,novelMiR_1591,novelMiR_1596,novelMiR_3804,novelMiR_3807,novelMiR_3811,novelMiR_3816	3.17176	0.862529	5.48098	1.69142	2.77833	0.00836469	0.0275627	-2.55055
novelMiR_3399,novelMiR_3400,novelMiR_3559,novelMiR_3679,novelMiR_752	-1.31472	-2.27262	-0.356826	4.0031	-2.7763	0.00840828	0.0276272	-2.6831
novelMiR_2316	-2.29511	-3.96918	-0.621041	2.73371	-2.7732	0.00847526	0.0277296	-2.56473
novelMiR_341	4.84409	1.31005	8.37814	2.35057	2.77263	0.00848766	0.0277296	-2.56248
hsa-mir-1292	3.2383	0.872705	5.60389	4.63906	2.76903	0.00856607	0.0278995	-2.64503
novelMiR_2103	3.87823	1.04378	6.71268	4.67522	2.76768	0.00859573	0.0278995	-2.64777
novelMiR_2299	3.51039	0.944074	6.07671	0.476314	2.76692	0.00861246	0.0278995	-2.5705
novelMiR_4279	-1.24753	-2.16253	-0.332529	4.08424	-2.75792	0.00881266	0.0284679	-2.73433
hsa-mir-21	-2.69269	-4.67182	-0.713565	17.9284	-2.7521	0.00894429	0.0288121	-2.71579
novelMiR_1253,novelMiR_1948	-3.42773	-5.94938	-0.906078	0.50442	-2.74962	0.00900096	0.0289137	-2.60009
novelMiR_1416	-3.85013	-6.68667	-1.01359	0.314879	-2.7456	0.00909346	0.0291295	-2.60777
novelMiR_1533,novelMiR_1534	3.01506	0.78702	5.2431	6.76467	2.73731	0.00928726	0.0296676	-2.78489
hsa-mir-101-1,hsa-mir-101-2	-1.59344	-2.77463	-0.412246	11.1371	-2.72876	0.009491	0.0302345	-2.7608
hsa-mir-6502	-3.5709	-6.22382	-0.917988	0.131465	-2.72274	0.00963707	0.030615	-2.65206
hsa-mir-769	2.08699	0.53249	3.64149	8.08385	2.71569	0.00981057	0.0310803	-2.81466
hsa-mir-504	5.41536	1.34963	9.48109	3.64994	2.69426	0.0103561	0.0327185	-2.80479
novelMiR_4035	-3.31656	-5.81338	-0.819751	0.799617	-2.68691	0.0105496	0.0332385	-2.72465
hsa-mir-508	5.47765	1.35092	9.60438	2.65183	2.68497	0.0106012	0.0333099	-2.74981
hsa-mir-340	-2.44289	-4.28734	-0.598444	9.61784	-2.6791	0.0107589	0.0337133	-2.87165
novelMiR_3456	3.10169	0.75712	5.44625	3.24187	2.676	0.010843	0.0338843	-2.84517
hsa-mir-144	-3.83844	-6.7458	-0.93108	1.54673	-2.67059	0.0109913	0.0342111	-2.83013
novelMiR_299	5.03975	1.22166	8.85784	1.8773	2.67002	0.0110071	0.0342111	-2.78183
novelMiR_1472	-3.67028	-6.45659	-0.883966	1.59277	-2.66453	0.0111596	0.0345918	-2.77955
novelMiR_629	-3.2713	-5.76252	-0.780074	0.353951	-2.65619	0.0113951	0.0352269	-2.80065
hsa-mir-4326	7.55104	1.79569	13.3064	4.60745	2.65391	0.0114603	0.0353333	-2.88252
hsa-mir-4647	-3.15761	-5.56981	-0.745413	0.478463	-2.64787	0.0116345	0.0357745	-2.80661
novelMiR_2775	3.5318	0.824521	6.23907	1.61422	2.63885	0.0118994	0.0364916	-2.84234
novelMiR_130,novelMiR_1443,novelMiR_145,novelMiR_1962,novelMiR_2850,novelMiR_722	2.72658	0.622049	4.83112	2.76602	2.62068	0.0124498	0.0380654	-2.91019
novelMiR_1497,novelMiR_1604,novelMiR_1758,novelMiR_1813,novelMiR_3520,novelMiR_755	-3.53438	-6.26339	-0.805366	1.4864	-2.61974	0.0124788	0.0380654	-2.93097
novelMiR_1699	3.17984	0.721836	5.63785	0.245363	2.61682	0.0125698	0.0382414	-2.88284
hsa-mir-301b	3.15658	0.711077	5.60208	1.61144	2.61096	0.0127539	0.0385015	-2.89544
novelMiR_2091	-2.62028	-4.65116	-0.589399	2.19202	-2.60984	0.0127892	0.0385015	-2.88454
novelMiR_2441	-1.22273	-2.16956	-0.27589	3.92616	-2.6122	0.0127148	0.0385015	-3.03906
novelMiR_4157	-3.95774	-7.02437	-0.891116	0.758531	-2.61059	0.0127657	0.0385015	-2.88344
novelMiR_2281	2.20784	0.485333	3.93034	0.781858	2.59273	0.0133423	0.0400618	-2.93148
novelMiR_305	3.14099	0.681645	5.60034	0.394839	2.58344	0.0136519	0.0408847	-2.94685
novelMiR_4386	3.07691	0.663665	5.49015	0.749914	2.57908	0.0137994	0.041219	-2.9572
novelMiR_1084,novelMiR_1734,novelMiR_2501,novelMiR_2868,novelMiR_2880,novelMiR_3040,novelMiR_3867,novelMiR_3892,novelMiR_686	-3.70403	-6.61638	-0.791681	0.774979	-2.57266	0.0140193	0.0417672	-2.96608
novelMiR_1340,novelMiR_1441,novelMiR_2622,novelMiR_265,novelMiR_2666,novelMiR_3508,novelMiR_3640,novelMiR_3641,novelMiR_3671,novelMiR_4238,novelMiR_512,novelMiR_591,novelMiR_710,novelMiR_893,novelMiR_941	3.62825	0.769511	6.48698	5.72798	2.56729	0.0142058	0.0422135	-3.12052
novelMiR_3696	3.13229	0.657117	5.60746	0.239377	2.55981	0.014469	0.0428848	-2.99713
hsa-mir-331	2.24256	0.462995	4.02213	6.07658	2.54907	0.014855	0.0439158	-3.21248
novelMiR_2314	3.90614	0.79368	7.0186	1.23449	2.53861	0.01524	0.0448472	-3.04557
novelMiR_3947	6.59364	1.3393	11.848	5.02568	2.53839	0.015248	0.0448472	-3.15095
novelMiR_1008,novelMiR_1111,novelMiR_1138,novelMiR_1444,novelMiR_2387,novelMiR_2886,novelMiR_4341,novelMiR_926,novelMiR_929	2.45413	0.491873	4.41639	7.59875	2.52984	0.0155696	0.0456325	-3.2356
novelMiR_1927,novelMiR_1928	-2.8174	-5.0707	-0.564099	1.25162	-2.52918	0.0155944	0.0456325	-3.05155
hsa-mir-3149	2.80201	0.55965	5.04437	0.381616	2.52764	0.0156532	0.0456882	-3.06052
hsa-mir-1296	3.63774	0.723424	6.55206	4.27954	2.52491	0.0157577	0.0457609	-3.15126
novelMiR_453	3.0822	0.613058	5.55135	0.363022	2.52503	0.0157533	0.0457609	-3.06633
novelMiR_1283	-3.71747	-6.70666	-0.72827	2.75346	-2.51561	0.0161184	0.0466904	-3.11767
hsa-mir-516b-1,hsa-mir-516b-2	4.97724	0.957395	8.99708	0.935861	2.50456	0.016557	0.0478407	-3.11185
hsa-mir-497	4.61001	0.874809	8.34521	2.29734	2.49654	0.0168816	0.0486563	-3.13722
novelMiR_507	2.14011	0.404323	3.8759	5.78328	2.49397	0.0169873	0.0488384	-3.29165
novelMiR_2432,novelMiR_2433	-3.11666	-5.65385	-0.579469	1.82058	-2.48478	0.0173689	0.049811	-3.14482
novelMiR_1117,novelMiR_1315,novelMiR_1730,novelMiR_1808,novelMiR_1874,novelMiR_19,novelMiR_2089,novelMiR_2332,novelMiR_2926,novelMiR_3101,novelMiR_3551,novelMiR_3563,novelMiR_3951,novelMiR_4083,novelMiR_4095,novelMiR_4312,novelMiR_4397,novelMiR_558,novelMiR_812	4.77657	0.862814	8.69033	2.23941	2.46873	0.0180541	0.0516473	-3.20445
novelMiR_2818	-3.597	-6.54866	-0.645338	0.139043	-2.46505	0.0182148	0.0517988	-3.18151
novelMiR_2858	3.67568	0.658691	6.69267	1.12582	2.46442	0.0182422	0.0517988	-3.1896
novelMiR_3467	-3.19187	-5.81099	-0.57274	0.313967	-2.46513	0.0182112	0.0517988	-3.18223
novelMiR_3096	5.48402	0.975089	9.99296	4.46434	2.46024	0.0184267	0.0521938	-3.21716
novelMiR_1451	4.91466	0.86825	8.96107	2.1716	2.45683	0.0185781	0.0524933	-3.21679
hsa-mir-6513,hsa-mir-6513*	-3.20662	-5.86225	-0.550991	0.255404	-2.44248	0.019228	0.0541966	-3.2227
novelMiR_1420	-1.44448	-2.64258	-0.246383	5.49982	-2.43877	0.0193995	0.0545464	-3.47448
hsa-mir-204	-4.65453	-8.51808	-0.79097	5.42674	-2.43691	0.019486	0.0546558	-3.41492
hsa-mir-514a-1,hsa-mir-514a-2,hsa-mir-514a-3	5.02349	0.845014	9.20197	2.83378	2.43186	0.0197224	0.0547845	-3.26494
novelMiR_1117,novelMiR_1730,novelMiR_1808,novelMiR_1874,novelMiR_1891,novelMiR_19,novelMiR_2332,novelMiR_2926,novelMiR_3101,novelMiR_3551,novelMiR_3563,novelMiR_3951,novelMiR_4083,novelMiR_4312,novelMiR_4397,novelMiR_558,novelMiR_812	5.63758	0.94994	10.3252	2.48979	2.43271	0.0196827	0.0547845	-3.34311
novelMiR_3690	-1.1768	-2.15484	-0.198755	3.9358	-2.43386	0.0196286	0.0547845	-3.40971
novelMiR_437	-3.77199	-6.90766	-0.63633	1.12206	-2.43328	0.0196555	0.0547845	-3.25784
novelMiR_3513	3.88716	0.643708	7.13062	1.57696	2.42424	0.0200841	0.0556548	-3.26904
novelMiR_2629	-1.93174	-3.5474	-0.316081	6.05031	-2.41852	0.0203597	0.0562827	-3.49531
novelMiR_1170	-2.29393	-4.21448	-0.373376	4.90632	-2.41604	0.02048	0.0564797	-3.49575
novelMiR_3161	7.01119	1.13808	12.8843	2.39669	2.41477	0.0205424	0.0565162	-3.31531
novelMiR_2264,novelMiR_2360,novelMiR_2361	3.81668	0.618036	7.01532	0.476818	2.41363	0.0205979	0.0565336	-3.28628
hsa-mir-939	2.85029	0.453779	5.24681	1.29407	2.40581	0.0209844	0.0567813	-3.30164
novelMiR_1117,novelMiR_1730,novelMiR_1808,novelMiR_1874,novelMiR_19,novelMiR_2332,novelMiR_2926,novelMiR_3101,novelMiR_3551,novelMiR_3563,novelMiR_3951,novelMiR_4083,novelMiR_4312,novelMiR_4397,novelMiR_558,novelMiR_812	5.42122	0.869583	9.97286	2.82227	2.40924	0.0208139	0.0567813	-3.39561
novelMiR_2427	3.36928	0.539151	6.19941	0.766904	2.40814	0.0208684	0.0567813	-3.30446
novelMiR_3451	-2.23437	-4.11145	-0.357278	2.4248	-2.4078	0.0208852	0.0567813	-3.29849
novelMiR_4199	-4.4469	-8.18355	-0.710248	1.77372	-2.40728	0.0209113	0.0567813	-3.33943
novelMiR_4327	-1.06462	-1.95969	-0.169549	4.2433	-2.40596	0.0209768	0.0567813	-3.49867
novelMiR_3396	-2.29729	-4.23239	-0.362183	1.99854	-2.40139	0.0212055	0.057245	-3.31743
novelMiR_1365	6.58216	1.03119	12.1331	4.61396	2.39856	0.0213481	0.0574949	-3.39914
novelMiR_3331	-3.43477	-6.33285	-0.536691	0.83075	-2.39739	0.0214074	0.0575119	-3.30346
novelMiR_424	6.75029	1.05066	12.4499	5.12464	2.39567	0.021495	0.0575119	-3.42637
novelMiR_706	-3.0488	-5.62327	-0.474333	0.670424	-2.39548	0.0215044	0.0575119	-3.30948
hsa-let-7a-2	-1.6196	-2.98917	-0.250025	14.7668	-2.39207	0.021679	0.0577104	-3.4682
novelMiR_1372,novelMiR_1453,novelMiR_1454,novelMiR_1771,novelMiR_2547,novelMiR_2678,novelMiR_2785,novelMiR_284,novelMiR_3140,novelMiR_3193,novelMiR_349,novelMiR_403,novelMiR_4402,novelMiR_805,novelMiR_981	-2.96196	-5.46637	-0.457543	0.337502	-2.39234	0.0216647	0.0577104	-3.31653
hsa-mir-26a-1,hsa-mir-26a-2	-1.64887	-3.04536	-0.252373	15.3918	-2.38835	0.0218704	0.0579516	-3.47696
novelMiR_63	3.20953	0.491313	5.92775	0.622569	2.38841	0.0218674	0.0579516	-3.34132
novelMiR_3325	3.71026	0.561682	6.85884	4.62828	2.38364	0.022115	0.058465	-3.42685
novelMiR_263	-1.88014	-3.47895	-0.28134	5.16759	-2.37874	0.0223724	0.0590097	-3.57589
novelMiR_4099	3.24871	0.480882	6.01654	0.71392	2.37423	0.0226115	0.059504	-3.35969
novelMiR_3852	-3.00432	-5.57203	-0.436613	1.56716	-2.36675	0.0230135	0.0604236	-3.35951
hsa-mir-181d	3.46473	0.496095	6.43336	7.49609	2.36083	0.0233362	0.0611311	-3.61585
novelMiR_4311	-1.04628	-1.94461	-0.147951	4.24126	-2.35594	0.0236055	0.0616963	-3.59979
novelMiR_3677	8.11698	1.13569	15.0983	3.63251	2.35185	0.0238328	0.062149	-3.431
hsa-mir-3200	3.72395	0.515239	6.93265	3.27324	2.3476	0.0240714	0.0626291	-3.46744
novelMiR_2932	-2.73065	-5.08665	-0.374654	0.381136	-2.34446	0.0242491	0.0629492	-3.42106
novelMiR_1891,novelMiR_2455,novelMiR_4312	4.61132	0.630009	8.59263	2.23888	2.34288	0.0243388	0.0630397	-3.4917
novelMiR_78	-3.66104	-6.83318	-0.488904	1.96974	-2.33455	0.0248172	0.0641344	-3.44087
hsa-mir-193b	3.04149	0.402296	5.68069	6.36881	2.33113	0.0250164	0.0645042	-3.66848
novelMiR_321	2.87225	0.378464	5.36604	3.02488	2.32978	0.0250955	0.0645633	-3.53979
novelMiR_2618	-3.22636	-6.03746	-0.415261	2.60294	-2.3216	0.025578	0.0655116	-3.51468
novelMiR_3155	3.24101	0.417976	6.06405	1.3482	2.32228	0.0255374	0.0655116	-3.46677
hsa-mir-4652	2.7489	0.332334	5.16546	0.0785712	2.30097	0.0268332	0.0685737	-3.50227
hsa-mir-4664	3.89426	0.463504	7.32502	3.89973	2.29608	0.0271392	0.0692019	-3.62834
novelMiR_4020	5.07885	0.60099	9.55671	1.60026	2.29428	0.0272523	0.0693366	-3.52688
novelMiR_1872	3.20693	0.375174	6.03869	0.813738	2.29079	0.0274731	0.069744	-3.52657
hsa-mir-598	3.95532	0.459576	7.45106	4.28099	2.28872	0.0276044	0.0697694	-3.64153
novelMiR_1254,novelMiR_2542	2.75244	0.320649	5.18424	2.58531	2.28951	0.0275542	0.0697694	-3.541
hsa-mir-1301	1.72528	0.199271	3.25129	8.23328	2.28693	0.0277187	0.0699046	-3.7056
novelMiR_1881	-1.88765	-3.56005	-0.215246	4.90015	-2.28313	0.0279628	0.070366	-3.75605
novelMiR_4118	-2.11369	-3.99286	-0.234512	3.23019	-2.27523	0.0284771	0.0715036	-3.61223
hsa-mir-548u,novelMiR_1185,novelMiR_1571,novelMiR_1972,novelMiR_215,novelMiR_2847,novelMiR_3004,novelMiR_3539,novelMiR_3609,novelMiR_4193,novelMiR_827	-2.57562	-4.87488	-0.27636	0.47445	-2.26592	0.0290929	0.0728908	-3.55358
novelMiR_1298	-3.00262	-5.69729	-0.307953	2.64437	-2.25396	0.0299022	0.0747554	-3.64521
novelMiR_2612	-3.05464	-5.79947	-0.309813	2.62784	-2.25111	0.0300982	0.0750822	-3.64925
hsa-mir-130a	2.43016	0.244233	4.61608	7.33355	2.2488	0.0302576	0.0752668	-3.81627
novelMiR_1913	-2.91552	-5.53878	-0.292247	3.14237	-2.24814	0.0303031	0.0752668	-3.66861
novelMiR_3313	-3.08193	-5.85858	-0.305281	0.83355	-2.24519	0.0305083	0.0756133	-3.59907
novelMiR_4050	-3.89784	-7.42212	-0.37355	1.42142	-2.23719	0.0310703	0.0768406	-3.60746
hsa-mir-1303,novelMiR_2500,novelMiR_338,novelMiR_339,novelMiR_3445,novelMiR_4081,novelMiR_842	2.25603	0.215212	4.29684	3.34468	2.2361	0.0311477	0.0768667	-3.73291
novelMiR_1991	-3.20752	-6.11189	-0.303153	0.623317	-2.23393	0.0313026	0.0770835	-3.61732
novelMiR_202	-2.95009	-5.62339	-0.276778	2.04386	-2.23222	0.0314247	0.0772188	-3.60856
hsa-mir-4802	-2.58377	-4.92763	-0.239914	0.805042	-2.22984	0.0315953	0.0774724	-3.63207
novelMiR_2619	-3.03009	-5.78585	-0.274331	2.659	-2.22416	0.0320066	0.078314	-3.69971
novelMiR_1477	-2.96751	-5.67175	-0.263264	0.673829	-2.21972	0.0323313	0.0789405	-3.64722
hsa-mir-146a	-2.66885	-5.10595	-0.231749	8.64682	-2.21514	0.0326685	0.079595	-3.8234
hsa-mir-3928	2.24687	0.188913	4.30483	2.21062	2.20848	0.0331659	0.0806358	-3.74758
novelMiR_1305	2.75387	0.226972	5.28076	3.76197	2.20448	0.0334669	0.0811961	-3.79444
novelMiR_2879	2.57305	0.209845	4.93626	0.810187	2.20241	0.0336244	0.0814064	-3.68162
novelMiR_967	-2.94181	-5.65985	-0.223774	1.60239	-2.18933	0.0346322	0.0836703	-3.68691
novelMiR_1862	2.71183	0.201482	5.22218	0.881327	2.18514	0.0349602	0.0842856	-3.71145
novelMiR_1820,novelMiR_4278	-2.76833	-5.33753	-0.199137	0.620756	-2.17958	0.0354006	0.0851688	-3.71694
novelMiR_1137,novelMiR_1337,novelMiR_1723,novelMiR_2221,novelMiR_3175,novelMiR_3625,novelMiR_471,novelMiR_770	-1.10245	-2.12616	-0.0787452	4.15832	-2.17839	0.0354954	0.0852185	-3.93357
hsa-mir-3127	2.93046	0.19697	5.66394	1.04626	2.16855	0.0362878	0.0869396	-3.74505
novelMiR_2431	3.89227	0.245956	7.53858	0.697216	2.15924	0.0370526	0.0885873	-3.76472
novelMiR_3377,novelMiR_623	2.49095	0.153391	4.82852	3.18361	2.15553	0.037361	0.0891393	-3.8885
hsa-mir-3690-1,hsa-mir-3690-2,novelMiR_2066,novelMiR_2148	-3.28202	-6.36334	-0.200692	2.70994	-2.15454	0.0374435	0.0891512	-3.87379
hsa-mir-450a-1,hsa-mir-450a-2	3.26364	0.185002	6.34228	5.27872	2.14435	0.0383047	0.0910133	-3.94984
novelMiR_2033	5.03856	0.283532	9.79359	6.12506	2.14341	0.038385	0.0910159	-4.01362
hsa-mir-378a,novelMiR_2507	-2.11555	-4.11677	-0.114329	13.4113	-2.13835	0.0388191	0.0915919	-3.9547
hsa-mir-548k	2.52255	0.13468	4.91042	3.77176	2.13688	0.0389465	0.0915919	-3.92006
hsa-mir-92b	2.01499	0.107588	3.92238	9.77998	2.13689	0.0389457	0.0915919	-3.9696
novelMiR_484	-2.60499	-5.06956	-0.140411	0.212863	-2.13803	0.0388467	0.0915919	-3.79233
hsa-mir-943	2.21525	0.115322	4.31518	0.530907	2.13388	0.0392072	0.0916429	-3.80312
novelMiR_362	1.6097	0.0841868	3.13521	7.42608	2.13442	0.0391599	0.0916429	-4.00609
novelMiR_397	-3.29993	-6.42557	-0.1743	1.11967	-2.13559	0.0390581	0.0916429	-3.79076
novelMiR_2324	5.75849	0.286838	11.2301	1.22383	2.12883	0.0396489	0.0924874	-3.82663
novelMiR_2240	2.43952	0.117053	4.76199	0.534191	2.12474	0.0400102	0.0931412	-3.81949
novelMiR_3135	-1.82457	-3.56824	-0.0809062	6.13098	-2.11665	0.0407334	0.0946333	-4.0837
novelMiR_2195	-2.89072	-5.66793	-0.113506	1.07247	-2.10546	0.0417521	0.0968043	-3.84619
novelMiR_804	-2.26819	-4.4484	-0.0879767	2.74831	-2.10442	0.0418487	0.096833	-3.95853
hsa-mir-135a-1,hsa-mir-135a-2	5.96437	0.226486	11.7023	6.27045	2.10264	0.0420132	0.0970185	-3.96301
hsa-mir-143	-3.45103	-6.77893	-0.123141	9.84052	-2.09764	0.0424779	0.0976305	-4.04032
hsa-mir-423	-1.52724	-3.0004	-0.0540821	12.5426	-2.09705	0.0425329	0.0976305	-4.03043
novelMiR_1737	-3.10522	-6.09869	-0.111752	0.901531	-2.09831	0.0424157	0.0976305	-3.86946
hsa-mir-106a	2.04374	0.0688912	4.01859	5.43238	2.09336	0.0428801	0.0982312	-4.03147
novelMiR_940,novelMiR_997	-2.79998	-5.5093	-0.0906642	0.514939	-2.09048	0.0431516	0.0986568	-3.86037
hsa-mir-3620,novelMiR_1196	2.93461	0.0906009	5.77861	0.799685	2.08723	0.0434606	0.0991662	-3.89188
novelMiR_2267	2.49985	0.0611325	4.93857	1.20475	2.0735	0.0447878	0.101992	-3.90267
novelMiR_3603	1.64322	0.0329617	3.25347	6.8262	2.0642	0.0457065	0.103878	-4.15125
hsa-mir-3679	2.84933	0.052748	5.64592	1.42259	2.06095	0.0460318	0.104411	-3.93015
hsa-mir-215	3.08587	0.0532036	6.11853	4.86737	2.05828	0.0462998	0.104813	-4.06747
novelMiR_3890	4.72015	0.0586438	9.38166	6.97078	2.04824	0.0473215	0.106915	-4.17446
hsa-mir-151a	1.84421	0.0148206	3.67359	12.149	2.03918	0.0482604	0.10861	-4.13761
novelMiR_4226	-1.36507	-2.71878	-0.0113709	3.42573	-2.03978	0.0481974	0.10861	-4.13644
hsa-mir-651	2.79602	0.0206175	5.57142	4.21648	2.03782	0.0484029	0.108717	-4.09435
novelMiR_2334,novelMiR_2579,novelMiR_979	2.08221	0.0107018	4.15372	7.44736	2.03324	0.0488845	0.109585	-4.21541
novelMiR_2463	-3.01487	-6.03181	0.00207711	1.20736	-2.0214	0.0501503	0.112204	-3.98837
novelMiR_857	-1.56907	-3.14112	0.00298294	8.51559	-2.01895	0.0504152	0.112578	-4.18435
novelMiR_803	6.547	-0.0187491	13.1127	4.09345	2.01702	0.050626	0.112829	-4.04397
novelMiR_3486	5.56504	-0.0549126	11.185	5.25901	2.00303	0.0521705	0.116047	-4.20191
hsa-mir-185	-1.77228	-3.56399	0.01943	9.01845	-2.00086	0.0524139	0.116093	-4.20937
hsa-mir-618	-3.41646	-6.87118	0.0382521	1.17642	-2.00039	0.0524657	0.116093	-4.08922
novelMiR_4328	-2.77244	-5.57627	0.0313956	3.18716	-2.00014	0.0524941	0.116093	-4.16178
novelMiR_553	2.0735	-0.0275508	4.17455	6.97932	1.99627	0.0529314	0.116835	-4.25857
novelMiR_2384	2.00087	-0.0324397	4.03418	4.56805	1.99052	0.0535859	0.118053	-4.18339
hsa-mir-552	2.87959	-0.0488841	5.80807	0.199748	1.98903	0.0537571	0.118086	-4.05333
novelMiR_1819	-2.82301	-5.69455	0.0485366	1.64802	-1.9886	0.0538059	0.118086	-4.0392
novelMiR_821,novelMiR_822	-2.84134	-5.73632	0.053647	0.398666	-1.98531	0.0541855	0.118692	-4.04652
novelMiR_1661	-2.73594	-5.53892	0.0670455	0.307911	-1.97441	0.0554582	0.121249	-4.06924
hsa-mir-548l	-2.20172	-4.46579	0.0623395	0.433611	-1.9671	0.0563265	0.122914	-4.07149
hsa-mir-1255a	-2.87638	-5.83591	0.0831421	1.92743	-1.96597	0.0564617	0.122975	-4.17269
novelMiR_1070,novelMiR_1322,novelMiR_1721,novelMiR_1847,novelMiR_1880,novelMiR_2998,novelMiR_739	2.68865	-0.083028	5.46033	1.59495	1.9622	0.0569147	0.123728	-4.09703
novelMiR_1340,novelMiR_1441,novelMiR_2622,novelMiR_265,novelMiR_2666,novelMiR_3508,novelMiR_3671,novelMiR_4238,novelMiR_512,novelMiR_591,novelMiR_893,novelMiR_941	2.10021	-0.0687219	4.26915	1.97596	1.9587	0.0573378	0.124178	-4.12161
novelMiR_3138,novelMiR_3139	-2.41159	-4.90196	0.078777	0.582132	-1.95881	0.057325	0.124178	-4.10633
novelMiR_1246,novelMiR_1546,novelMiR_2146,novelMiR_2155,novelMiR_2156,novelMiR_271,novelMiR_3184,novelMiR_3782	1.98933	-0.0669281	4.04558	1.40101	1.95695	0.0575503	0.124404	-4.11179
hsa-mir-935	2.90869	-0.107823	5.92521	0.654145	1.95049	0.0583421	0.125879	-4.11791
novelMiR_1172,novelMiR_138,novelMiR_1505,novelMiR_3526,novelMiR_685,novelMiR_915	3.06778	-0.119787	6.25534	1.40142	1.94678	0.0588011	0.126632	-4.12911
novelMiR_3288	-2.69441	-5.50387	0.115051	3.22776	-1.93996	0.0596526	0.128219	-4.27007
novelMiR_611	2.7611	-0.119184	5.64138	0.688411	1.93909	0.0597614	0.128219	-4.13809
hsa-mir-509-1,hsa-mir-509-2	3.49105	-0.173997	7.1561	2.52162	1.92676	0.06133	0.130852	-4.17171
novelMiR_3203	-1.80429	-3.69809	0.0895002	0.7918	-1.9272	0.0612741	0.130852	-4.16909
novelMiR_4291	2.44702	-0.121262	5.01529	1.64405	1.92729	0.0612625	0.130852	-4.15301
novelMiR_642	-2.49232	-5.11397	0.129341	0.526218	-1.923	0.0618159	0.131645	-4.19626
novelMiR_1859	-2.28648	-4.70253	0.129564	0.22027	-1.91432	0.0629489	0.13381	-4.17759
hsa-mir-6511b-1,novelMiR_3787	2.50772	-0.143487	5.15892	1.52653	1.91332	0.0630807	0.133843	-4.18081
hsa-mir-155	-2.72118	-5.60278	0.160422	10.2783	-1.91018	0.063495	0.134474	-4.36221
novelMiR_4133	2.12109	-0.141668	4.38385	2.18272	1.89615	0.0653784	0.138208	-4.27815
novelMiR_1870	2.76022	-0.193122	5.71357	2.29675	1.89052	0.0661471	0.139576	-4.22146
novelMiR_4229	6.05969	-0.439565	12.5589	4.58543	1.88598	0.0667722	0.140637	-4.32253
novelMiR_1601,novelMiR_1611,novelMiR_1614,novelMiR_1616,novelMiR_1655,novelMiR_3799,novelMiR_3824,novelMiR_3829,novelMiR_3835,novelMiR_3838,novelMiR_3841,novelMiR_3842,novelMiR_3846,novelMiR_3874,novelMiR_4053	2.19628	-0.171497	4.56406	0.551866	1.87628	0.0681263	0.143227	-4.23067
novelMiR_2093	2.93767	-0.239995	6.11533	0.220426	1.87002	0.0690128	0.144826	-4.24958
novelMiR_1652	-2.81619	-5.87483	0.242439	1.59728	-1.86246	0.0700963	0.146832	-4.2967
novelMiR_4074	4.84876	-0.42901	10.1265	1.52025	1.85837	0.0706884	0.147803	-4.28091
novelMiR_1447	3.0081	-0.287683	6.30388	0.920679	1.84623	0.072471	0.151138	-4.29709
novelMiR_4286,novelMiR_4287	2.4832	-0.23823	5.20463	0.180799	1.84572	0.0725462	0.151138	-4.28765
novelMiR_1578,novelMiR_1586,novelMiR_2133,novelMiR_2551,novelMiR_2805,novelMiR_318,novelMiR_3821,novelMiR_580,novelMiR_649,novelMiR_853,novelMiR_969,novelMiR_998	2.76197	-0.270758	5.79469	1.40203	1.8422	0.0730706	0.151955	-4.29679
novelMiR_651	-1.4314	-3.00449	0.141692	5.14258	-1.84059	0.0733108	0.15218	-4.58086
hsa-mir-3180-1,hsa-mir-3180-2,hsa-mir-3180-3,hsa-mir-3180-4,hsa-mir-3180-5	5.13607	-0.519897	10.792	2.4879	1.83686	0.0738727	0.15307	-4.31979
novelMiR_2516	2.11109	-0.220221	4.44241	1.38236	1.83171	0.0746517	0.154406	-4.30685
novelMiR_3305	-1.6394	-3.45954	0.180746	5.22587	-1.82192	0.0761544	0.157231	-4.61737
hsa-mir-3177	1.52083	-0.170394	3.21206	3.29293	1.81899	0.076609	0.157886	-4.46316
hsa-mir-20b	2.50258	-0.300156	5.30532	5.12338	1.80616	0.0786267	0.161278	-4.49161
novelMiR_2302	-2.6784	-5.67855	0.321755	2.12338	-1.80585	0.0786757	0.161278	-4.44389
novelMiR_4322	-2.48653	-5.2704	0.297336	1.28096	-1.80674	0.0785344	0.161278	-4.32698
hsa-mir-181a-1,hsa-mir-181a-2,hsa-mir-181c	-2.3964	-5.08232	0.289513	11.164	-1.80476	0.0788507	0.161349	-4.53404
novelMiR_3390	2.94489	-0.36161	6.25138	8.46911	1.80157	0.0793595	0.162102	-4.56633
novelMiR_3785	2.29307	-0.297317	4.88345	0.266502	1.79062	0.081131	0.165427	-4.37051
hsa-mir-2110	1.41489	-0.185063	3.01484	6.66526	1.78882	0.0814256	0.165734	-4.62236
novelMiR_2342	1.95184	-0.274444	4.17812	1.31654	1.77343	0.0839784	0.170327	-4.39621
novelMiR_3810	-2.81257	-6.0201	0.394966	2.58672	-1.77371	0.0839318	0.170327	-4.44837
hsa-mir-548f-1,hsa-mir-548f-2,hsa-mir-548f-3,hsa-mir-548f-4,novelMiR_1378,novelMiR_1809,novelMiR_2036,novelMiR_2884,novelMiR_2912,novelMiR_70	-1.81218	-3.88556	0.261189	0.262014	-1.76797	0.0849002	0.171893	-4.39801
hsa-mir-205	4.82948	-0.730148	10.3891	8.5772	1.75714	0.0867553	0.175033	-4.6652
novelMiR_4239	1.9369	-0.291778	4.16558	1.31685	1.75797	0.0866118	0.175033	-4.41962
novelMiR_3761	1.94631	-0.299355	4.19197	1.33007	1.75315	0.0874471	0.175811	-4.42695
novelMiR_3893	1.94631	-0.299355	4.19197	1.33007	1.75315	0.0874471	0.175811	-4.42695
novelMiR_1801,novelMiR_2937,novelMiR_3125,novelMiR_3771	4.21157	-0.652663	9.07581	4.79598	1.75138	0.0877543	0.175814	-4.61928
novelMiR_3263	3.40692	-0.52749	7.34133	6.16438	1.75159	0.0877173	0.175814	-4.72023
novelMiR_3164	1.81366	-0.282367	3.90968	0.572282	1.75029	0.0879449	0.17589	-4.42655
novelMiR_2933	2.02614	-0.317063	4.36935	1.34731	1.74908	0.0881558	0.176006	-4.43251
novelMiR_985	1.91162	-0.318398	4.14164	0.314014	1.73398	0.0908333	0.181037	-4.45333
hsa-mir-483	5.74649	-0.974128	12.4671	7.02604	1.7296	0.0916234	0.182296	-4.6832
hsa-mir-210	1.83957	-0.312995	3.99214	9.25016	1.72867	0.0917915	0.182315	-4.6639
novelMiR_3	-2.13929	-4.6491	0.37053	2.38089	-1.72416	0.0926102	0.183624	-4.53889
novelMiR_1541	-2.2018	-4.78835	0.384746	0.683964	-1.7219	0.0930231	0.184125	-4.46579
novelMiR_2670	3.5525	-0.62689	7.73188	1.45119	1.71938	0.0934858	0.184723	-4.49503
novelMiR_2799	-2.04788	-4.46012	0.364363	0.474635	-1.71725	0.0938776	0.185179	-4.47892
novelMiR_786,novelMiR_94	2.98219	-0.53785	6.50223	3.13859	1.71372	0.0945324	0.186151	-4.50188
novelMiR_1315,novelMiR_2089,novelMiR_3563,novelMiR_4095	3.04448	-0.553324	6.64229	1.64815	1.7117	0.0949078	0.186571	-4.50167
novelMiR_1783	-2.19133	-4.80714	0.424472	2.76185	-1.69455	0.0981456	0.192607	-4.62265
novelMiR_2105	-2.80533	-6.16041	0.549752	1.26666	-1.69134	0.0987609	0.193484	-4.506
hsa-mir-584	2.71675	-0.53624	5.96975	3.72111	1.68934	0.0991463	0.193518	-4.6759
novelMiR_2519	4.06521	-0.804442	8.93487	7.32271	1.68864	0.099283	0.193518	-4.77193
novelMiR_3100	-3.02143	-6.63827	0.595412	1.42335	-1.6898	0.0990593	0.193518	-4.586
novelMiR_2263	-2.27241	-5.00194	0.457127	0.633851	-1.68403	0.100178	0.194931	-4.51409
novelMiR_1059	3.00746	-0.611392	6.62632	5.17904	1.68105	0.100759	0.195731	-4.80739
novelMiR_2567	2.57188	-0.527553	5.6713	0.818762	1.67849	0.10126	0.196373	-4.5478
novelMiR_852	3.36166	-0.699285	7.4226	3.91982	1.67447	0.102053	0.197577	-4.61842
hsa-mir-3064	1.60094	-0.340132	3.542	1.93871	1.66834	0.103271	0.198111	-4.60724
hsa-mir-361	-1.39542	-3.08938	0.298528	9.6331	-1.66631	0.103677	0.198111	-4.75508
hsa-mir-4661	2.11106	-0.450661	4.67278	2.16096	1.66694	0.103551	0.198111	-4.58563
novelMiR_2015	2.15909	-0.459605	4.77778	0.393631	1.66777	0.103384	0.198111	-4.55376
novelMiR_2562	-2.15269	-4.76682	0.461436	0.881931	-1.66574	0.103792	0.198111	-4.54587
novelMiR_2836	1.84818	-0.39025	4.08661	1.03025	1.67014	0.102913	0.198111	-4.55388
novelMiR_3010	1.84302	-0.392684	4.07873	1.2777	1.6675	0.103438	0.198111	-4.55232
novelMiR_3217,novelMiR_3584,novelMiR_3672,novelMiR_4276,novelMiR_883	2.06309	-0.442882	4.56906	2.87051	1.6653	0.103879	0.198111	-4.60254
novelMiR_469	-1.3667	-3.02073	0.287326	5.00203	-1.67141	0.10266	0.198111	-4.83661
hsa-mir-421	1.73743	-0.384168	3.85902	6.68657	1.65651	0.105655	0.201165	-4.82783
hsa-mir-502	-1.63768	-3.64532	0.369958	7.14219	-1.65004	0.106979	0.203349	-4.8112
novelMiR_1425,novelMiR_1479,novelMiR_196,novelMiR_2100,novelMiR_2291,novelMiR_2588,novelMiR_2892,novelMiR_2899,novelMiR_290,novelMiR_2904,novelMiR_3833,novelMiR_4151,novelMiR_49	1.89188	-0.430643	4.2144	0.763325	1.64772	0.107456	0.203919	-4.58562
novelMiR_1455	3.15678	-0.72128	7.03485	1.08317	1.64657	0.107694	0.204033	-4.57942
novelMiR_1294	1.50992	-0.352196	3.37203	2.8498	1.64021	0.109017	0.2062	-4.69754
hsa-mir-99b	1.30894	-0.307135	2.92502	13.1245	1.63836	0.109403	0.20659	-4.78845
novelMiR_1179,novelMiR_147,novelMiR_2491,novelMiR_2635,novelMiR_289,novelMiR_3504,novelMiR_3776,novelMiR_4062,novelMiR_4063,novelMiR_4340,novelMiR_540,novelMiR_561,novelMiR_627,novelMiR_746,novelMiR_874,novelMiR_945	2.36364	-0.570267	5.29755	1.06798	1.62962	0.111246	0.209726	-4.61532
novelMiR_3465	2.08004	-0.508913	4.66899	1.47453	1.62517	0.112194	0.211168	-4.62471
novelMiR_1089	1.23177	-0.303473	2.76702	7.93687	1.62295	0.112671	0.211718	-4.85097
hsa-mir-3911	2.52525	-0.628423	5.67893	0.595163	1.61972	0.113365	0.212675	-4.62134
novelMiR_140,novelMiR_141,novelMiR_2554,novelMiR_2823,novelMiR_868	2.61435	-0.65342	5.88212	2.78158	1.61832	0.113667	0.212895	-4.64393
hsa-mir-1914	2.14779	-0.539501	4.83508	0.164226	1.6167	0.114018	0.213204	-4.62654
novelMiR_2296,novelMiR_301,novelMiR_3014,novelMiR_4252	2.37202	-0.604481	5.34852	2.79636	1.61199	0.11504	0.214767	-4.71348
hsa-mir-506	2.47923	-0.637585	5.59605	1.0475	1.609	0.115694	0.214941	-4.64863
novelMiR_1763	2.66443	-0.684922	6.01379	6.99003	1.60914	0.115664	0.214941	-4.91919
novelMiR_4233	2.06925	-0.530611	4.66911	0.391145	1.60996	0.115486	0.214941	-4.63196
hsa-mir-1271	1.59587	-0.415868	3.6076	3.38867	1.60464	0.116655	0.216375	-4.78154
hsa-mir-199a-1,hsa-mir-199a-2,hsa-mir-199b	-2.19791	-4.97482	0.579002	7.73947	-1.60103	0.117454	0.217507	-4.89042
hsa-mir-125a	1.17038	-0.310242	2.65101	11.9057	1.59895	0.117916	0.218012	-4.84972
hsa-mir-142	-2.98728	-6.79712	0.82256	8.16792	-1.58606	0.120814	0.223011	-4.87666
novelMiR_347	-2.4642	-5.62437	0.695975	7.51684	-1.57731	0.122816	0.226343	-4.95459
hsa-mir-2277	1.95303	-0.560676	4.46674	1.74899	1.57161	0.124132	0.228037	-4.71637
novelMiR_3605	4.58256	-1.3151	10.4802	3.79003	1.57174	0.124103	0.228037	-4.73749
novelMiR_2622,novelMiR_3640,novelMiR_3641,novelMiR_710,novelMiR_941	1.76583	-0.539943	4.0716	7.2225	1.54911	0.129445	0.237313	-4.98375
novelMiR_467,novelMiR_468	-1.57115	-3.62353	0.481238	2.43446	-1.54849	0.129594	0.237313	-4.74248
novelMiR_1565	-1.83353	-4.23032	0.563268	0.166499	-1.54742	0.129852	0.237409	-4.72558
novelMiR_4320	4.67793	-1.44262	10.7985	2.62623	1.54602	0.13019	0.237649	-4.7558
hsa-mir-214	-2.68348	-6.2	0.833041	2.33588	-1.54361	0.130773	0.238334	-4.78053
hsa-mir-1277,novelMiR_3223,novelMiR_344,novelMiR_345,novelMiR_4004,novelMiR_4006,novelMiR_4007,novelMiR_4325,novelMiR_788,novelMiR_975	-1.24538	-2.8821	0.391335	0.57383	-1.53915	0.131856	0.239927	-4.71916
novelMiR_792	1.71379	-0.552325	3.97991	3.91786	1.52977	0.134157	0.243729	-4.8117
hsa-mir-1468	2.23012	-0.724148	5.18438	1.99875	1.52697	0.134852	0.244606	-4.79554
novelMiR_2707	-2.57293	-5.98551	0.839644	2.25275	-1.5251	0.135317	0.245062	-4.78783
hsa-mir-5010	1.69547	-0.554884	3.94582	3.43086	1.52402	0.135585	0.245162	-4.90644
novelMiR_3729	2.48379	-0.819682	5.78726	0.68755	1.52088	0.136369	0.246192	-4.76755
novelMiR_570	-2.72619	-6.40206	0.949671	2.84807	-1.5002	0.141629	0.255287	-4.8516
hsa-mir-206	3.45834	-1.2205	8.13718	1.87189	1.49514	0.14294	0.256711	-4.80769
hsa-mir-499a	2.53953	-0.898928	5.97799	5.16758	1.49397	0.143244	0.256711	-4.96407
novelMiR_1607	1.68276	-0.596911	3.96244	5.40503	1.49314	0.143459	0.256711	-5.02358
novelMiR_2469	-2.72893	-6.42872	0.970851	2.75179	-1.492	0.143758	0.256711	-4.85816
novelMiR_2733	-2.72893	-6.42872	0.970851	2.75179	-1.492	0.143758	0.256711	-4.85816
novelMiR_3781	1.49661	-0.530162	3.52337	5.58562	1.49367	0.143322	0.256711	-5.11488
novelMiR_1718,novelMiR_1744,novelMiR_2572,novelMiR_316,novelMiR_4295,novelMiR_430,novelMiR_595	2.26425	-0.809614	5.33811	0.350576	1.49002	0.144276	0.257237	-4.80243
novelMiR_1777	-2.21583	-5.23244	0.800783	1.01139	-1.48583	0.145377	0.258799	-4.791
novelMiR_1405,novelMiR_2893,novelMiR_3133	-1.93741	-4.58108	0.706255	0.993548	-1.4824	0.146282	0.260006	-4.78993
hsa-mir-1306	1.89415	-0.699699	4.48799	2.78765	1.47714	0.147682	0.261779	-4.92066
hsa-mir-6515	1.58614	-0.586209	3.75848	1.36793	1.47694	0.147734	0.261779	-4.81328
novelMiR_1242	1.56959	-0.582614	3.7218	4.1386	1.47521	0.148196	0.262193	-5.00191
novelMiR_3699	-2.70804	-6.42398	1.00791	2.76082	-1.47413	0.148485	0.2623	-4.88258
novelMiR_2661	-2.09537	-4.97783	0.787103	3.66852	-1.47044	0.149478	0.263651	-5.04005
novelMiR_3488	-2.43978	-5.80347	0.923906	1.59983	-1.46719	0.150355	0.264791	-4.81055
hsa-mir-93	0.72855	-0.278533	1.73563	9.68157	1.46334	0.1514	0.266224	-5.04549
novelMiR_3303	-2.39057	-5.69979	0.918647	0.718789	-1.46126	0.151967	0.266813	-4.82403
hsa-mir-152	-1.20275	-2.87179	0.466286	7.59286	-1.45768	0.152948	0.268125	-5.07046
hsa-mir-27b	1.64812	-0.646603	3.94283	13.1253	1.45281	0.154287	0.270062	-5.04887
hsa-mir-196a-1,hsa-mir-196a-2	-3.46363	-8.30644	1.37917	2.40182	-1.44673	0.155976	0.272603	-4.99365
hsa-mir-16-1,hsa-mir-16-2	-1.40241	-3.36571	0.560895	9.02258	-1.4449	0.156485	0.272902	-5.07035
novelMiR_2265	1.68726	-0.675619	4.05013	1.60846	1.44441	0.156622	0.272902	-4.85547
hsa-mir-550a-1,hsa-mir-550a-2	1.68594	-0.677611	4.04949	3.09156	1.44287	0.157053	0.273238	-4.98682
hsa-mir-708	2.41504	-0.976054	5.80613	6.77338	1.44057	0.157698	0.273534	-5.1373
novelMiR_2193	-2.06144	-4.95446	0.831571	3.3955	-1.44136	0.157478	0.273534	-5.01593
novelMiR_2426	-2.05751	-4.95677	0.841756	3.39887	-1.43551	0.159128	0.275597	-5.0236
hsa-mir-542	2.45409	-1.01514	5.92332	4.13313	1.4309	0.160437	0.277447	-5.0293
hsa-mir-187	3.69553	-1.54401	8.93507	5.94411	1.42671	0.161634	0.277846	-5.01432
hsa-mir-19b-2	-0.905047	-2.18748	0.377381	8.23477	-1.42754	0.161394	0.277846	-5.10318
novelMiR_1264	-1.95431	-4.72335	0.81474	8.61722	-1.42762	0.161371	0.277846	-5.11129
novelMiR_3137,novelMiR_3880	-1.76363	-4.26013	0.73287	10.6321	-1.42898	0.160983	0.277846	-5.08717
hsa-mir-195	2.48498	-1.04537	6.01533	3.76067	1.42382	0.162462	0.278852	-5.00996
hsa-mir-3909	1.64841	-0.701124	3.99794	3.41854	1.41917	0.163805	0.279336	-5.04584
novelMiR_1145,novelMiR_2261,novelMiR_3353,novelMiR_3611,novelMiR_4100	2.55193	-1.08507	6.18893	2.19155	1.41931	0.163766	0.279336	-4.90009
novelMiR_2413	-2.34993	-5.69636	0.996493	2.52515	-1.42045	0.163435	0.279336	-4.93513
novelMiR_2714,novelMiR_2738,novelMiR_2745,novelMiR_2751,novelMiR_579,novelMiR_596,novelMiR_600,novelMiR_601,novelMiR_605	1.63228	-0.695131	3.95969	0.456156	1.41864	0.163958	0.279336	-4.88951
novelMiR_2873	-2.01134	-4.87523	0.85255	0.206117	-1.42063	0.163383	0.279336	-4.86808
novelMiR_1345,novelMiR_82	2.27869	-0.97362	5.53101	0.320419	1.41724	0.164364	0.279613	-4.89496
hsa-mir-1-1,hsa-mir-1-2	3.16296	-1.35839	7.68432	4.10102	1.41507	0.164997	0.279926	-5.04791
novelMiR_3861	-2.01817	-4.90335	0.867005	3.16259	-1.41494	0.165035	0.279926	-5.00456
novelMiR_390	-2.31876	-5.63865	1.00114	0.436856	-1.4128	0.165657	0.280567	-4.88141
hsa-mir-1299,novelMiR_3214	3.34497	-1.46486	8.1548	1.12979	1.40674	0.167436	0.282193	-4.9144
novelMiR_1045,novelMiR_1121,novelMiR_1122,novelMiR_1249,novelMiR_1276,novelMiR_1468,novelMiR_1469,novelMiR_1883,novelMiR_2112,novelMiR_2202,novelMiR_2203,novelMiR_2217,novelMiR_2229,novelMiR_2230,novelMiR_2232,novelMiR_2233,novelMiR_2514,novelMiR_2515,novelMiR_2760,novelMiR_2810,novelMiR_2811,novelMiR_2826,novelMiR_2923,novelMiR_2924,novelMiR_2966,novelMiR_3128,novelMiR_3150,novelMiR_3151,novelMi…	-1.0233	-2.49583	0.449235	3.72967	-1.40569	0.167747	0.282193	-5.13332
novelMiR_1552	-2.62039	-6.38951	1.14874	3.02784	-1.40629	0.167568	0.282193	-4.98735
novelMiR_201	2.18898	-0.961712	5.33968	6.35618	1.40536	0.167843	0.282193	-5.22665
novelMiR_395	-2.62162	-6.3897	1.14646	3.02681	-1.40735	0.167257	0.282193	-4.98601
novelMiR_2152,novelMiR_4403	2.46836	-1.08878	6.02551	6.46348	1.40365	0.168349	0.282629	-5.18014
novelMiR_2287	2.03624	-0.907306	4.97979	3.61102	1.3993	0.16964	0.284382	-4.99651
hsa-mir-576	1.73938	-0.783595	4.26235	4.40086	1.39455	0.171059	0.285512	-5.0726
novelMiR_2940	2.34844	-1.05462	5.75149	0.37365	1.39592	0.170646	0.285512	-4.91816
novelMiR_3129	1.57602	-0.709425	3.86146	1.36818	1.3949	0.170954	0.285512	-4.92431
novelMiR_3648	1.83848	-0.83159	4.50856	0.50133	1.3928	0.171583	0.285972	-4.92322
novelMiR_3381	1.98767	-0.902533	4.87788	0.888846	1.39113	0.172084	0.286392	-4.92553
novelMiR_1426	-2.57818	-6.33789	1.18153	3.00168	-1.38711	0.173299	0.287581	-5.00775
novelMiR_3371	-2.2798	-5.60331	1.04372	2.87128	-1.38755	0.173163	0.287581	-4.99968
novelMiR_2138	-2.59055	-6.37839	1.19729	3.01514	-1.38341	0.174419	0.289023	-5.01398
hsa-mir-1249	-2.19735	-5.41396	1.01926	2.24376	-1.38182	0.174903	0.289035	-5.02325
hsa-mir-212	-1.68463	-4.15379	0.784525	3.90693	-1.38009	0.175431	0.289035	-5.09404
novelMiR_1860,novelMiR_1861	-1.84226	-4.54199	0.857465	0.636755	-1.38033	0.175358	0.289035	-4.91588
novelMiR_3241	-2.26178	-5.57529	1.05173	2.89113	-1.38074	0.175232	0.289035	-5.00895
novelMiR_3923	-2.00365	-4.94379	0.936485	3.49811	-1.3785	0.175919	0.289423	-5.11795
novelMiR_3789	-2.26064	-5.58719	1.06591	2.87756	-1.37464	0.177103	0.290955	-5.01627
novelMiR_168	-2.00791	-4.97088	0.955055	3.7341	-1.37078	0.178292	0.291659	-5.19192
novelMiR_3469	-1.47482	-3.65009	0.700438	0.850377	-1.37145	0.178087	0.291659	-4.94996
novelMiR_586	-2.558	-6.33241	1.2164	3.00669	-1.37089	0.178258	0.291659	-5.02875
novelMiR_4005	-1.22376	-3.03162	0.584099	4.10536	-1.36925	0.178767	0.29202	-5.20504
novelMiR_1087,novelMiR_1314,novelMiR_1362,novelMiR_151,novelMiR_1727,novelMiR_173,novelMiR_286,novelMiR_3255,novelMiR_392,novelMiR_4205,novelMiR_544,novelMiR_781	-1.64666	-4.08716	0.79383	0.914692	-1.36483	0.180142	0.293779	-4.95627
novelMiR_2289	-2.46649	-6.12634	1.19337	2.5962	-1.36322	0.180644	0.293779	-5.00643
novelMiR_3236	-2.47042	-6.14021	1.19938	2.60231	-1.36169	0.181121	0.293779	-5.009
novelMiR_3237	-2.47042	-6.14021	1.19938	2.60231	-1.36169	0.181121	0.293779	-5.009
novelMiR_3550	-2.4757	-6.14724	1.19584	2.60333	-1.36396	0.180414	0.293779	-5.00649
novelMiR_248	-2.47986	-6.17732	1.21759	2.88472	-1.35667	0.182698	0.295089	-5.04801
novelMiR_249	-2.47986	-6.17732	1.21759	2.88472	-1.35667	0.182698	0.295089	-5.04801
novelMiR_3930	-2.2488	-5.60153	1.10393	2.57617	-1.35676	0.182671	0.295089	-5.01906
hsa-mir-503	2.43264	-1.20394	6.06922	5.41067	1.35312	0.183822	0.296487	-5.22091
hsa-mir-513c	2.39789	-1.19876	5.99454	0.655411	1.3486	0.185258	0.298107	-4.9778
hsa-mir-548am	1.69304	-0.8469	4.23298	0.713857	1.34833	0.185345	0.298107	-4.96671
novelMiR_1735,novelMiR_1736	-2.19373	-5.49206	1.1046	0.552207	-1.34536	0.18629	0.298949	-4.95154
novelMiR_1825	3.82264	-1.92733	9.57262	1.97049	1.34477	0.18648	0.298949	-5.00613
novelMiR_3751	-1.96008	-4.90956	0.989403	3.50829	-1.34425	0.186648	0.298949	-5.16192
novelMiR_1891,novelMiR_2455	2.41539	-1.24246	6.07324	1.66833	1.33571	0.189398	0.302932	-5.01396
novelMiR_2770,novelMiR_610	1.72375	-0.894831	4.34233	3.3864	1.33156	0.190749	0.304668	-5.13226
novelMiR_559	-1.9571	-4.93892	1.02472	3.27617	-1.32765	0.192026	0.306282	-5.15392
novelMiR_1209,novelMiR_1210	-1.87056	-4.72278	0.98166	0.543835	-1.3266	0.192369	0.306405	-4.98754
hsa-mir-26b	-0.867978	-2.19413	0.458173	11.6985	-1.32394	0.193244	0.30709	-5.21535
novelMiR_2953,novelMiR_2954,novelMiR_4032	-1.91802	-4.84909	1.01305	1.43084	-1.32367	0.193333	0.30709	-4.97777
novelMiR_1043,novelMiR_1044	1.75888	-0.934139	4.4519	1.0232	1.32114	0.194167	0.307989	-5.01745
hsa-mir-3912	1.31149	-0.703442	3.32642	1.90861	1.31661	0.195668	0.309575	-5.09511
novelMiR_4210	-2.71154	-6.87783	1.45474	3.38499	-1.31649	0.195705	0.309575	-5.15323
novelMiR_2412	-2.19521	-5.5736	1.18317	2.59441	-1.31437	0.196411	0.310264	-5.06962
hsa-mir-1250	-1.98221	-5.04418	1.07976	1.17987	-1.30949	0.198044	0.312282	-5.02181
novelMiR_2239	1.92453	-1.0496	4.89867	2.04869	1.30893	0.198231	0.312282	-5.02869
novelMiR_1920	-1.64515	-4.19385	0.903556	0.262096	-1.30568	0.199323	0.313573	-5.02227
novelMiR_210	-2.36189	-6.05482	1.33104	2.74065	-1.29372	0.203385	0.319525	-5.09528
hsa-mir-125b-1,hsa-mir-125b-2	-1.43173	-3.67635	0.812887	11.7033	-1.29024	0.204577	0.320523	-5.25814
novelMiR_1432	1.46561	-0.831983	3.76321	1.84669	1.29032	0.20455	0.320523	-5.08673
novelMiR_3703	-2.33315	-5.99607	1.32977	2.65311	-1.28845	0.205193	0.320974	-5.09922
novelMiR_4131	-2.32991	-5.98963	1.32981	2.65195	-1.28778	0.205423	0.320974	-5.09999
novelMiR_1063	-2.34925	-6.04666	1.34816	2.74574	-1.28524	0.206302	0.321909	-5.10518
novelMiR_1398	-2.36563	-6.13357	1.40232	2.93911	-1.26997	0.211633	0.329398	-5.1542
novelMiR_1882,novelMiR_2296,novelMiR_301,novelMiR_3014,novelMiR_302,novelMiR_4252	1.84799	-1.09574	4.79172	2.51076	1.26985	0.211674	0.329398	-5.14365
novelMiR_1882,novelMiR_301,novelMiR_302	1.81025	-1.07815	4.69865	2.66986	1.26775	0.212417	0.330107	-5.15391
novelMiR_1524	-1.86484	-4.84678	1.11709	3.55685	-1.26501	0.213385	0.330718	-5.2745
novelMiR_174	-1.86458	-4.84593	1.11677	3.55727	-1.26508	0.213361	0.330718	-5.27443
novelMiR_236	3.87179	-2.3333	10.0769	3.02746	1.26216	0.214398	0.331841	-5.10644
novelMiR_222	-2.32224	-6.05298	1.4085	2.77283	-1.25911	0.215488	0.332584	-5.13703
novelMiR_3271	-2.01348	-5.24751	1.22056	0.2378	-1.25937	0.215394	0.332584	-5.06525
novelMiR_4094,novelMiR_4289	2.5729	-1.56557	6.71136	1.64729	1.25758	0.216035	0.332584	-5.09718
novelMiR_428	-1.87802	-4.89877	1.14274	3.40451	-1.25758	0.216034	0.332584	-5.25045
novelMiR_3994	-1.80497	-4.71367	1.10373	1.35998	-1.25523	0.216877	0.33317	-5.1459
novelMiR_756,novelMiR_948	2.94427	-1.80164	7.69018	0.771083	1.2549	0.216995	0.33317	-5.08319
novelMiR_3857	-1.84614	-4.83154	1.13927	2.97945	-1.25087	0.218446	0.334951	-5.1826
novelMiR_4223	1.14716	-0.709578	3.00391	7.08293	1.24976	0.218848	0.335121	-5.35849
novelMiR_2245	1.52213	-0.948929	3.99319	8.79374	1.24601	0.220207	0.336366	-5.32892
novelMiR_542	-1.85422	-4.86465	1.15622	3.63189	-1.2459	0.220246	0.336366	-5.31442
novelMiR_1361	-0.676712	-1.77808	0.424654	4.05176	-1.24286	0.22135	0.337604	-5.3945
hsa-mir-1180	1.5149	-0.95483	3.98463	8.34666	1.24075	0.22212	0.338048	-5.34616
novelMiR_1390	-1.83767	-4.83627	1.16093	3.54613	-1.23965	0.222524	0.338048	-5.301
novelMiR_1673,novelMiR_2196,novelMiR_2438,novelMiR_4162	1.989	-1.2549	5.2329	2.20035	1.24028	0.222295	0.338048	-5.14628
hsa-mir-126	-1.99874	-5.28348	1.28601	8.41144	-1.23085	0.225762	0.338496	-5.36774
hsa-mir-192,hsa-mir-192*	1.06661	-0.682265	2.81548	9.62936	1.23367	0.224722	0.338496	-5.33245
hsa-mir-372	2.60288	-1.66139	6.86715	0.590193	1.2347	0.224342	0.338496	-5.10853
hsa-mir-4473	-2.01241	-5.31278	1.28795	1.90141	-1.23341	0.224818	0.338496	-5.17277
novelMiR_1297	-2.21922	-5.86144	1.42299	2.75289	-1.2325	0.225153	0.338496	-5.17691
novelMiR_1321	2.29688	-1.47306	6.06682	3.3112	1.23241	0.225185	0.338496	-5.17502
novelMiR_1628,novelMiR_276,novelMiR_2869	-1.15883	-3.0595	0.741827	0.743179	-1.2333	0.224858	0.338496	-5.11185
novelMiR_1839	-2.31508	-6.11923	1.48907	1.37504	-1.231	0.225705	0.338496	-5.21266
novelMiR_2014	2.91242	-1.84891	7.67374	1.98004	1.23731	0.223383	0.338496	-5.1151
novelMiR_2862	1.49339	-0.957803	3.94459	0.838429	1.23239	0.225194	0.338496	-5.10392
novelMiR_207,novelMiR_2843,novelMiR_3302,novelMiR_3566,novelMiR_495	-1.34942	-3.57283	0.87398	1.47173	-1.22767	0.226941	0.339373	-5.10183
novelMiR_257	-2.21755	-5.87368	1.43858	2.78128	-1.22688	0.227233	0.339373	-5.17343
novelMiR_399	-2.21755	-5.87368	1.43858	2.78128	-1.22688	0.227233	0.339373	-5.17343
novelMiR_3118	1.59689	-1.04348	4.23726	0.822705	1.22338	0.228539	0.340881	-5.1116
novelMiR_872	-2.10805	-5.61684	1.40073	3.0451	-1.21528	0.231577	0.34452	-5.22681
novelMiR_873	-2.10805	-5.61684	1.40073	3.0451	-1.21528	0.231577	0.34452	-5.22681
hsa-mir-625,novelMiR_3660	1.45541	-0.974155	3.88498	7.18712	1.21174	0.232915	0.346062	-5.42512
novelMiR_2194,novelMiR_245,novelMiR_272,novelMiR_3415,novelMiR_4355	1.6382	-1.11188	4.38829	2.89675	1.20496	0.235491	0.349438	-5.19488
novelMiR_1449,novelMiR_180	-1.7111	-4.59547	1.17327	1.0791	-1.19999	0.237395	0.350454	-5.139
novelMiR_2362	1.36843	-0.935269	3.67212	0.376386	1.20157	0.236789	0.350454	-5.14346
novelMiR_2473	-1.6265	-4.3649	1.1119	0.242585	-1.20146	0.23683	0.350454	-5.13609
novelMiR_256	-0.693405	-1.86168	0.474867	5.18519	-1.20059	0.237164	0.350454	-5.4975
novelMiR_340	-2.12845	-5.74179	1.48489	2.7692	-1.19153	0.240658	0.354816	-5.22329
novelMiR_1633	-1.76662	-4.77465	1.24141	3.30638	-1.18799	0.242033	0.356387	-5.3058
novelMiR_1573	-1.03289	-2.79407	0.728294	3.74727	-1.18631	0.242686	0.356891	-5.43005
hsa-mir-4726	1.34616	-0.957801	3.65012	1.19909	1.18188	0.244422	0.357615	-5.16998
hsa-mir-628	1.08507	-0.77143	2.94157	2.48667	1.18226	0.244271	0.357615	-5.27549
novelMiR_2166	1.54012	-1.09083	4.17107	2.5782	1.18411	0.243547	0.357615	-5.23776
novelMiR_336	1.41116	-1.0038	3.82613	0.973304	1.182	0.244374	0.357615	-5.16114
novelMiR_2294	1.46399	-1.04802	3.97599	4.71347	1.17887	0.245602	0.358429	-5.36058
novelMiR_878	-1.23325	-3.34793	0.881442	0.934813	-1.17965	0.245295	0.358429	-5.167
novelMiR_1645,novelMiR_1755,novelMiR_1766,novelMiR_2071,novelMiR_2252,novelMiR_2297,novelMiR_2358,novelMiR_2687,novelMiR_2717,novelMiR_273,novelMiR_3033,novelMiR_3053,novelMiR_3083,novelMiR_3234,novelMiR_3276,novelMiR_3346,novelMiR_3457,novelMiR_3497,novelMiR_3680,novelMiR_3798,novelMiR_396,novelMiR_3998,novelMiR_543,novelMiR_687,novelMiR_93,novelMiR_984	1.31658	-0.948218	3.58138	1.96537	1.1759	0.246775	0.359685	-5.21731
hsa-mir-511-1,hsa-mir-511-2	-2.40616	-6.58705	1.77472	5.32765	-1.16415	0.251448	0.366031	-5.46847
hsa-mir-148a	-1.08801	-2.99557	0.819553	13.1903	-1.15373	0.255642	0.368042	-5.40952
hsa-mir-151b,novelMiR_2614	-2.00735	-5.51262	1.49791	7.75362	-1.15839	0.253761	0.368042	-5.43932
hsa-mir-29c	1.7056	-1.28669	4.6979	5.37976	1.15299	0.255945	0.368042	-5.46933
novelMiR_1014	-2.06201	-5.66883	1.54481	3.08708	-1.15642	0.254553	0.368042	-5.29317
novelMiR_1476	-1.60722	-4.42332	1.20888	0.385875	-1.15446	0.255349	0.368042	-5.19789
novelMiR_1653	-2.06201	-5.66883	1.54481	3.08708	-1.15642	0.254553	0.368042	-5.29317
novelMiR_2040	1.65531	-1.23694	4.54755	5.79226	1.15769	0.254041	0.368042	-5.52986
novelMiR_208	-1.80929	-4.97004	1.35146	0.373959	-1.15789	0.253961	0.368042	-5.19454
novelMiR_411	-2.11296	-5.8206	1.59467	2.7978	-1.15278	0.256029	0.368042	-5.26495
novelMiR_621	3.38975	-2.54977	9.32927	2.74183	1.15443	0.25536	0.368042	-5.25573
novelMiR_3616	1.94369	-1.47115	5.35853	1.39447	1.15135	0.256609	0.368415	-5.20427
hsa-mir-23b	1.44176	-1.11842	4.00194	10.2485	1.13913	0.261607	0.375122	-5.43508
hsa-mir-3150b	1.38452	-1.07915	3.84819	0.858606	1.13676	0.262586	0.376057	-5.20234
novelMiR_2336	2.09652	-1.64891	5.84195	3.21666	1.13227	0.264446	0.378251	-5.2422
novelMiR_195	2.06152	-1.63174	5.75477	0.410633	1.12909	0.265767	0.379668	-5.2224
novelMiR_4161	-0.63816	-1.78934	0.513026	3.13291	-1.12133	0.269013	0.383828	-5.35907
novelMiR_1428	-1.76034	-4.94348	1.42279	0.475285	-1.11865	0.270144	0.384964	-5.2331
hsa-mir-320a,hsa-mir-320b-1,hsa-mir-320b-2,hsa-mir-320c-1,hsa-mir-320c-2,hsa-mir-320d-1,hsa-mir-320d-2	-1.15609	-3.24888	0.936707	10.2727	-1.11742	0.270663	0.385226	-5.45762
novelMiR_2997	1.35995	-1.11357	3.83346	0.296905	1.11214	0.272899	0.387928	-5.2226
hsa-mir-455	-1.26376	-3.57631	1.0488	7.03383	-1.10541	0.275767	0.391521	-5.51386
novelMiR_3858	-1.61757	-4.58316	1.34803	2.04084	-1.10332	0.27666	0.392304	-5.22138
hsa-mir-942	1.43397	-1.21019	4.07813	4.14618	1.09699	0.279382	0.395676	-5.40994
hsa-mir-128-1,hsa-mir-128-2	-0.955204	-2.72343	0.813022	11.3683	-1.09272	0.281231	0.397805	-5.47691
novelMiR_1274,novelMiR_377	1.88988	-1.61485	5.39461	0.812292	1.09077	0.28208	0.398516	-5.26862
hsa-mir-450b	1.79267	-1.54983	5.13517	3.58055	1.08488	0.284647	0.401649	-5.4243
hsa-mir-4750	1.36856	-1.20072	3.93784	0.537543	1.07747	0.287901	0.405743	-5.25893
novelMiR_237	-1.57576	-4.54239	1.39086	1.16468	-1.07443	0.289242	0.407133	-5.2598
novelMiR_3183	-1.59179	-4.59255	1.40897	0.243289	-1.07301	0.28987	0.407519	-5.27767
hsa-mir-3158-1,hsa-mir-3158-2	1.24934	-1.11841	3.61709	4.02082	1.06732	0.292399	0.410072	-5.43925
novelMiR_1746	-1.23084	-3.56262	1.10095	1.77927	-1.06773	0.292216	0.410072	-5.25678
hsa-mir-15b	1.08856	-0.982985	3.1601	6.46613	1.06294	0.294357	0.412315	-5.6033
hsa-mir-34a	1.21042	-1.09952	3.52037	6.06909	1.05996	0.295696	0.413686	-5.58618
novelMiR_1610	-1.60181	-4.67428	1.47065	3.89567	-1.05457	0.298121	0.416573	-5.56527
novelMiR_3567	-1.51286	-4.42103	1.39531	3.53882	-1.05228	0.299158	0.417514	-5.37559
hsa-mir-138-1	-1.51798	-4.45191	1.41595	0.309118	-1.04657	0.301752	0.420625	-5.2845
hsa-mir-95	1.39227	-1.30214	4.08667	7.29155	1.04523	0.302363	0.420966	-5.57012
hsa-mir-559	1.37693	-1.30496	4.05881	0.598028	1.03854	0.305426	0.424186	-5.31316
novelMiR_3485	1.95867	-1.85877	5.77611	0.655123	1.03786	0.305736	0.424186	-5.30366
novelMiR_958	1.65064	-1.56677	4.86804	0.218142	1.03776	0.305783	0.424186	-5.31061
hsa-mir-103a-1,hsa-mir-103a-2,hsa-mir-107	-0.536342	-1.59572	0.523035	11.715	-1.0241	0.312108	0.432439	-5.54397
novelMiR_2405	-1.32515	-3.95314	1.30284	0.145741	-1.01998	0.314034	0.434583	-5.32398
novelMiR_582	1.52218	-1.50953	4.5539	4.27323	1.01562	0.316081	0.436891	-5.49758
hsa-mir-4787	1.33102	-1.32277	3.9848	0.838225	1.01454	0.316588	0.437067	-5.31792
hsa-mir-7-1,hsa-mir-7-2,hsa-mir-7-3	1.14058	-1.14443	3.4256	11.1335	1.00969	0.318875	0.439696	-5.56118
hsa-mir-505	0.990782	-1.00521	2.98677	5.69735	1.00409	0.321536	0.442834	-5.63016
hsa-mir-186	0.720735	-0.734816	2.17629	10.1683	1.00161	0.322715	0.442867	-5.57266
hsa-mir-652	-0.923906	-2.787	0.939186	8.68499	-1.0031	0.322005	0.442867	-5.57582
novelMiR_3466	1.30451	-1.32865	3.93767	0.263003	1.00212	0.322472	0.442867	-5.34609
novelMiR_184	1.37956	-1.41182	4.17094	0.992345	0.999705	0.323625	0.443587	-5.36704
hsa-mir-3616	1.46991	-1.51098	4.45079	0.393732	0.997459	0.3247	0.44453	-5.34744
novelMiR_1662	1.50018	-1.5671	4.56746	2.49062	0.989328	0.328611	0.449349	-5.33807
hsa-mir-574	1.02333	-1.07665	3.12331	7.50529	0.985712	0.33036	0.450811	-5.61998
novelMiR_2824	-1.36651	-4.17136	1.43833	0.134741	-0.985498	0.330464	0.450811	-5.35489
hsa-mir-579	1.19974	-1.2657	3.66519	0.839643	0.984339	0.331026	0.451042	-5.34288
novelMiR_4408	1.81153	-1.91839	5.54146	0.774206	0.98242	0.331958	0.451777	-5.36394
hsa-mir-1285-1,hsa-mir-1285-2,novelMiR_1052,novelMiR_1978,novelMiR_230,novelMiR_3738,novelMiR_3828,novelMiR_4143,novelMiR_494,novelMiR_54,novelMiR_837,novelMiR_897	0.925807	-0.994512	2.84613	2.46586	0.975211	0.335476	0.45586	-5.49533
hsa-mir-577	1.56849	-1.68676	4.82373	1.47247	0.974649	0.335751	0.45586	-5.37593
hsa-mir-3913-1,hsa-mir-3913-2	1.48408	-1.59919	4.56735	2.24943	0.973637	0.336247	0.455995	-5.40331
novelMiR_1940	1.19458	-1.29918	3.68835	0.967936	0.968975	0.338538	0.458561	-5.36385
hsa-mir-1284	-0.965386	-2.99246	1.06169	0.8769	-0.963345	0.341319	0.461785	-5.36016
hsa-mir-509-3	2.6663	-3.01178	8.34438	4.50227	0.949859	0.348042	0.470327	-5.56396
novelMiR_3404	1.04086	-1.17855	3.26026	5.84994	0.94865	0.34865	0.470595	-5.66124
novelMiR_2910	-1.28893	-4.04208	1.46422	0.711448	-0.947001	0.349478	0.470716	-5.41757
novelMiR_869	-1.37586	-4.31518	1.56346	3.05076	-0.946843	0.349558	0.470716	-5.48416
novelMiR_1729	-0.820598	-2.5793	0.938104	1.78953	-0.94382	0.351081	0.471794	-5.46107
novelMiR_382	-1.45113	-4.56183	1.65957	3.71404	-0.943626	0.351179	0.471794	-5.62087
novelMiR_1227	1.17705	-1.35032	3.70441	0.388903	0.942059	0.351971	0.472306	-5.39575
novelMiR_682	1.39858	-1.61291	4.41007	2.69061	0.939415	0.353309	0.473549	-5.42044
novelMiR_4125	1.4595	-1.6909	4.60989	0.534714	0.937107	0.354479	0.474565	-5.4043
hsa-mir-338	1.31679	-1.5292	4.16278	4.80475	0.93591	0.355088	0.474827	-5.67561
novelMiR_1385,novelMiR_1386	1.73907	-2.02812	5.50626	0.674922	0.933792	0.356166	0.47552	-5.39851
novelMiR_2313	-1.45912	-4.62167	1.70342	0.675006	-0.933267	0.356433	0.47552	-5.39657
hsa-mir-24-1,hsa-mir-24-2	-0.559092	-1.77518	0.656997	14.0319	-0.92997	0.358116	0.476681	-5.62873
hsa-mir-500a	-0.8623	-2.73797	1.01337	7.37233	-0.929938	0.358133	0.476681	-5.66983
novelMiR_2333	1.26105	-1.48568	4.00777	0.594116	0.928683	0.358775	0.476984	-5.40262
novelMiR_2414,novelMiR_2415	-1.19293	-3.8258	1.43994	0.8446	-0.916509	0.365041	0.484755	-5.39598
hsa-mir-500b	1.02405	-1.24411	3.29221	2.98467	0.913269	0.366721	0.486424	-5.55409
novelMiR_1630	0.95684	-1.17885	3.09253	1.72603	0.90626	0.370372	0.490701	-5.42068
hsa-mir-130b	1.3146	-1.62584	4.25504	6.0545	0.90434	0.371376	0.491465	-5.66865
hsa-mir-31	1.82008	-2.26442	5.90458	5.69412	0.90137	0.372933	0.492958	-5.7663
novelMiR_2140	-1.28956	-4.19875	1.61962	3.08684	-0.896649	0.375416	0.49567	-5.53022
novelMiR_1887	1.25326	-1.58191	4.08843	0.437901	0.894155	0.376732	0.496837	-5.42954
novelMiR_1074	-1.01957	-3.34354	1.30441	0.412005	-0.887432	0.380295	0.500962	-5.43663
novelMiR_200	-1.36208	-4.47539	1.75123	0.891377	-0.884978	0.381601	0.502107	-5.44408
hsa-mir-196b	-1.84763	-6.11914	2.42388	1.94905	-0.874954	0.386964	0.508581	-5.54984
novelMiR_1175,novelMiR_2266,novelMiR_2703,novelMiR_637	1.11788	-1.46987	3.70562	1.33761	0.873823	0.387572	0.508799	-5.46896
novelMiR_84	1.04246	-1.37482	3.45973	2.90228	0.872335	0.388373	0.509269	-5.58001
hsa-mir-10a	-1.83528	-6.11301	2.44245	12.5094	-0.86784	0.390799	0.511867	-5.6823
hsa-mir-548o-2	1.09447	-1.46991	3.65884	3.46703	0.863321	0.393247	0.514488	-5.62526
hsa-mir-582	-1.28224	-4.29022	1.72573	4.44606	-0.862278	0.393814	0.514644	-5.69933
hsa-mir-6501	1.21528	-1.64462	4.07519	1.80585	0.859564	0.395291	0.515987	-5.51581
novelMiR_1403	-1.22967	-4.16921	1.70987	3.11393	-0.846177	0.402625	0.523904	-5.57449
novelMiR_1827	-1.68688	-5.71719	2.34342	3.00133	-0.846638	0.40237	0.523904	-5.55023
novelMiR_3489	1.01088	-1.40615	3.42792	0.640646	0.845999	0.402723	0.523904	-5.46134
hsa-mir-887,hsa-mir-887*	1.81564	-2.56015	6.19143	0.851456	0.839315	0.406416	0.528111	-5.47749
hsa-mir-34c	2.07629	-2.95438	7.10695	5.41314	0.83486	0.40889	0.529531	-5.70346
novelMiR_1425,novelMiR_1479,novelMiR_196,novelMiR_2100,novelMiR_2291,novelMiR_2588,novelMiR_2892,novelMiR_2899,novelMiR_290,novelMiR_2904,novelMiR_3344,novelMiR_3833,novelMiR_4151,novelMiR_49	0.916325	-1.30103	3.13368	0.72912	0.835922	0.408299	0.529531	-5.48102
novelMiR_1794,novelMiR_2055,novelMiR_2116,novelMiR_2181,novelMiR_3935	-0.820108	-2.80598	1.16576	2.5754	-0.835356	0.408614	0.529531	-5.54812
novelMiR_3352,novelMiR_359,novelMiR_3916	-0.729091	-2.49858	1.0404	2.36119	-0.833459	0.409669	0.529943	-5.55375
hsa-mir-221	0.600031	-0.860844	2.06091	11.2927	0.83083	0.411135	0.530857	-5.71699
novelMiR_3359	-1.3104	-4.50507	1.88428	3.37562	-0.829711	0.41176	0.530857	-5.62459
novelMiR_3360	-1.3104	-4.50507	1.88428	3.37562	-0.829711	0.41176	0.530857	-5.62459
hsa-mir-133a-1,hsa-mir-133a-2,hsa-mir-133b	1.81306	-2.64286	6.26898	1.18905	0.82305	0.415492	0.535068	-5.49155
hsa-mir-659	1.10939	-1.62649	3.84527	0.979145	0.820234	0.417076	0.536507	-5.48394
hsa-mir-320e	1.12856	-1.66216	3.91927	4.75804	0.818011	0.418329	0.536917	-5.71814
novelMiR_2914	1.2348	-1.81737	4.28696	2.03061	0.818349	0.418138	0.536917	-5.50416
hsa-mir-660	-0.869767	-3.02699	1.28745	7.20622	-0.815568	0.419708	0.538087	-5.76652
hsa-mir-33b	-0.971854	-3.38727	1.44356	1.67023	-0.813881	0.420662	0.53871	-5.55514
hsa-mir-190b	0.934937	-1.40156	3.27144	2.20324	0.809408	0.423199	0.541356	-5.56695
hsa-mir-29b-1,hsa-mir-29b-2	-1.37935	-4.83701	2.07831	7.76364	-0.806945	0.4246	0.542544	-5.7672
hsa-mir-4746	0.914789	-1.40538	3.23496	2.10284	0.797539	0.429975	0.548194	-5.61076
hsa-mir-615	-1.89279	-6.69092	2.90533	5.42836	-0.797963	0.429732	0.548194	-5.81025
novelMiR_3286,novelMiR_3287	-0.893452	-3.17245	1.38555	0.972301	-0.793009	0.432578	0.550902	-5.48903
novelMiR_33,novelMiR_34	0.867098	-1.34758	3.08178	3.09896	0.791969	0.433177	0.551055	-5.68478
novelMiR_1821	1.31626	-2.04986	4.68237	0.48862	0.790976	0.433749	0.551173	-5.51463
novelMiR_159,novelMiR_830	-1.0407	-3.71417	1.63278	0.830227	-0.787408	0.43581	0.55318	-5.51056
novelMiR_931	1.08067	-1.70897	3.87031	2.59959	0.783602	0.438014	0.555366	-5.52135
hsa-mir-3179-1,hsa-mir-3179-2,hsa-mir-3179-3	-1.0937	-3.92087	1.73347	0.295943	-0.782523	0.438641	0.555547	-5.49716
novelMiR_2085	-0.784776	-2.82714	1.25758	4.04186	-0.777257	0.441704	0.558811	-5.72573
hsa-mir-4677	0.709935	-1.14093	2.5608	2.18312	0.775879	0.442507	0.559213	-5.61736
novelMiR_1120	0.869535	-1.40379	3.14286	1.15932	0.773708	0.443776	0.5602	-5.5251
hsa-mir-345	0.591869	-0.970753	2.15449	7.7095	0.766166	0.448198	0.564542	-5.80613
novelMiR_4002	-1.15091	-4.18817	1.88635	3.06646	-0.766498	0.448002	0.564542	-5.63005
hsa-mir-4724,hsa-mir-4724*	1.17911	-1.9558	4.31402	1.12785	0.760816	0.45135	0.567891	-5.53653
hsa-mir-449a	2.85574	-4.76949	10.481	5.11205	0.75756	0.453275	0.569689	-5.69009
hsa-mir-1294	-1.0503	-3.88481	1.78421	0.18065	-0.749526	0.458045	0.574196	-5.52457
novelMiR_146	-1.09676	-4.05806	1.86455	12.4991	-0.749167	0.458259	0.574196	-5.7737
novelMiR_1537,novelMiR_2129,novelMiR_2787	1.34647	-2.28988	4.98282	4.52014	0.749	0.458358	0.574196	-5.71145
novelMiR_4309	-1.01519	-3.76209	1.7317	0.969989	-0.747582	0.459203	0.574469	-5.55012
novelMiR_917	-1.14662	-4.25171	1.95847	3.44299	-0.746959	0.459575	0.574469	-5.71142
hsa-mir-636	0.900611	-1.54312	3.34434	0.318153	0.74548	0.460458	0.574948	-5.54025
hsa-mir-548j	-1.02766	-3.83994	1.78463	1.45309	-0.739161	0.464242	0.579043	-5.59201
hsa-mir-222	0.565474	-0.99173	2.12268	11.6017	0.734545	0.467017	0.581245	-5.78738
novelMiR_325	0.967723	-1.69552	3.63097	0.447136	0.735006	0.46674	0.581245	-5.54714
novelMiR_1917	1.21995	-2.14344	4.58335	0.535312	0.733697	0.467528	0.581251	-5.56078
novelMiR_3922	0.924941	-1.646	3.49588	0.87796	0.727735	0.47113	0.585096	-5.54473
novelMiR_1501,novelMiR_247,novelMiR_3290	0.864557	-1.57013	3.29924	2.73501	0.718293	0.476864	0.590942	-5.593
novelMiR_638	-0.866384	-3.3062	1.57343	0.31327	-0.718298	0.476862	0.590942	-5.55996
novelMiR_1427	-1.39107	-5.31891	2.53677	3.06908	-0.716385	0.478028	0.591747	-5.64536
novelMiR_1776	0.955537	-1.75525	3.66632	0.158931	0.713024	0.480082	0.59365	-5.56383
hsa-mir-9-1,hsa-mir-9-2,hsa-mir-9-3,hsa-mir-9-3*	1.13741	-2.14343	4.41825	6.27748	0.701268	0.487306	0.600645	-5.91316
novelMiR_1065,novelMiR_457	-0.715696	-2.77803	1.34664	9.29287	-0.701974	0.48687	0.600645	-5.8182
novelMiR_2943	2.09593	-3.94732	8.13917	1.69535	0.701547	0.487134	0.600645	-5.58031
novelMiR_131,novelMiR_864,novelMiR_900	0.853072	-1.614	3.32014	1.49557	0.699448	0.48843	0.601386	-5.57491
hsa-mir-122	1.1372	-2.16758	4.44199	1.24024	0.69606	0.490525	0.60332	-5.5691
hsa-mir-99a	-0.733413	-2.86758	1.40076	14.5708	-0.695138	0.491097	0.603377	-5.81022
novelMiR_1115	-0.822752	-3.23651	1.591	0.387523	-0.689489	0.494604	0.607038	-5.56975
novelMiR_1178,novelMiR_3398,novelMiR_4224	0.425399	-0.82615	1.67695	6.51427	0.687543	0.495816	0.607876	-5.91184
hsa-mir-3173	0.828536	-1.6173	3.27437	0.893395	0.68523	0.497258	0.608996	-5.59
novelMiR_1950	-1.01062	-4.04238	2.02114	0.610384	-0.674285	0.504114	0.616735	-5.57939
hsa-mir-548e	-0.692063	-2.78512	1.40099	3.05715	-0.668831	0.50755	0.620279	-5.75547
novelMiR_15	0.748075	-1.52658	3.02273	2.06229	0.665245	0.509815	0.622386	-5.58566
novelMiR_871	0.672706	-1.38056	2.72597	2.13466	0.662721	0.511413	0.623675	-5.70377
hsa-mir-30c-1,hsa-mir-30c-2	0.537589	-1.10902	2.18419	11.8377	0.660408	0.51288	0.624801	-5.836
hsa-mir-4449	-0.856833	-3.48529	1.77162	2.087	-0.659397	0.513522	0.624921	-5.59319
hsa-mir-3691	0.738394	-1.54706	3.02385	1.33982	0.653532	0.517254	0.628797	-5.59482
hsa-mir-3661	0.743815	-1.56777	3.0554	0.434307	0.650888	0.518941	0.630054	-5.59604
hsa-mir-941-1	0.468099	-0.988392	1.92459	7.98002	0.650102	0.519444	0.630054	-5.86451
novelMiR_190	-1.01735	-4.18654	2.15184	1.14827	-0.649339	0.519931	0.630054	-5.60781
novelMiR_1707	-1.02845	-4.25338	2.19648	2.44193	-0.645083	0.522656	0.632689	-5.65677
novelMiR_4244	0.77864	-1.67077	3.22805	1.8914	0.643022	0.523978	0.633623	-5.64728
novelMiR_1803	-0.762659	-3.17045	1.64514	1.62232	-0.640711	0.525463	0.634751	-5.64573
hsa-mir-181b-1,hsa-mir-181b-2	-0.753884	-3.1628	1.65503	10.0263	-0.633045	0.530405	0.640047	-5.86069
novelMiR_2872	0.727018	-1.61356	3.06759	1.56758	0.62831	0.533469	0.64307	-5.67179
hsa-mir-29a	-0.780673	-3.383	1.82165	11.462	-0.60682	0.547493	0.659284	-5.86938
hsa-mir-218-1,hsa-mir-218-1*,hsa-mir-218-2	-0.874386	-3.79607	2.0473	9.22657	-0.60537	0.548445	0.659741	-5.87925
hsa-mir-653	0.854924	-2.00644	3.71629	2.03829	0.604373	0.549101	0.659839	-5.7125
novelMiR_1683	-0.883055	-3.85815	2.09204	1.26577	-0.600396	0.551721	0.662296	-5.68549
hsa-mir-1269a	2.48468	-5.93518	10.9045	2.78173	0.59692	0.554016	0.664357	-5.75224
hsa-mir-15a,novelMiR_2948	-0.657237	-2.92548	1.61101	3.79823	-0.586116	0.56118	0.670849	-5.82217
hsa-mir-197	0.598911	-1.46668	2.66451	8.14754	0.5865	0.560924	0.670849	-5.90894
novelMiR_3292	0.844476	-2.06267	3.75163	0.583274	0.587586	0.560203	0.670849	-5.63858
hsa-mir-486,hsa-mir-486*,novelMiR_908	-0.966421	-4.32133	2.38849	6.07238	-0.582689	0.563462	0.672878	-5.95031
hsa-let-7c	0.455452	-1.145	2.05591	12.7899	0.57564	0.56817	0.676393	-5.88432
hsa-mir-873	1.29983	-3.26499	5.86466	1.98946	0.575989	0.567937	0.676393	-5.67209
novelMiR_2074,novelMiR_2681,novelMiR_3768	0.503884	-1.26148	2.26925	2.79098	0.577361	0.567019	0.676393	-5.78386
hsa-mir-551a	-0.921005	-4.17274	2.33073	0.421719	-0.572926	0.569989	0.677856	-5.6466
novelMiR_3046	0.519617	-1.33734	2.37658	5.73843	0.56602	0.574628	0.682668	-5.96111
hsa-mir-150	-1.30642	-6.0047	3.39186	7.44879	-0.562464	0.577024	0.683812	-5.91539
hsa-mir-193a	-0.445606	-2.05188	1.16067	8.4516	-0.561155	0.577907	0.683812	-5.91136
hsa-mir-3605	0.662807	-1.72537	3.05098	2.56418	0.561401	0.577741	0.683812	-5.79603
hsa-mir-363	-0.858057	-3.95646	2.24035	7.49118	-0.560182	0.578564	0.683812	-5.95173
novelMiR_705	0.634204	-1.65276	2.92117	0.666867	0.560945	0.578049	0.683812	-5.64972
hsa-mir-30e	-0.481257	-2.23239	1.26988	11.9959	-0.555914	0.58145	0.686517	-5.89538
hsa-mir-590	0.55285	-1.48616	2.59186	2.84028	0.548452	0.586512	0.691704	-5.81436
novelMiR_1567,novelMiR_1636,novelMiR_2576	-0.721474	-3.38622	1.94327	0.54229	-0.547667	0.587046	0.691704	-5.65969
hsa-mir-2355	-0.560551	-2.636	1.5149	1.95442	-0.546328	0.587957	0.69175	-5.8109
hsa-mir-940	0.580611	-1.57103	2.73225	1.97264	0.545842	0.588288	0.69175	-5.72845
novelMiR_2025,novelMiR_2026	-0.291611	-1.37461	0.791384	4.24211	-0.544664	0.589091	0.691986	-5.948
novelMiR_1579,novelMiR_1587,novelMiR_1592,novelMiR_3788,novelMiR_3806,novelMiR_3815,novelMiR_3820	0.723803	-1.98646	3.43406	0.150527	0.540208	0.59213	0.694847	-5.66962
novelMiR_4027	0.914197	-2.52137	4.34976	0.299672	0.538261	0.593461	0.695285	-5.66797
novelMiR_4097	0.906185	-2.5016	4.31397	1.55464	0.537892	0.593713	0.695285	-5.67822
hsa-mir-548ah,hsa-mir-548p,novelMiR_1332,novelMiR_1538,novelMiR_1659,novelMiR_2113,novelMiR_2125,novelMiR_2268,novelMiR_228,novelMiR_2445,novelMiR_2689,novelMiR_2894,novelMiR_3057,novelMiR_3117,novelMiR_3145,novelMiR_3158,novelMiR_3225,novelMiR_3585,novelMiR_3650,novelMiR_3740,novelMiR_3931,novelMiR_4237,novelMiR_525,novelMiR_683,novelMiR_813,novelMiR_851,novelMiR_938	0.797632	-2.2097	3.80497	1.70845	0.536504	0.594663	0.695689	-5.68673
hsa-mir-744	0.418259	-1.1736	2.01012	9.61311	0.531487	0.5981	0.698999	-5.91716
hsa-mir-589	0.675415	-1.90025	3.25108	4.62495	0.530435	0.598823	0.699133	-5.89849
hsa-mir-548ah,hsa-mir-548p,novelMiR_1332,novelMiR_1538,novelMiR_1659,novelMiR_2111,novelMiR_2113,novelMiR_2125,novelMiR_2268,novelMiR_228,novelMiR_2445,novelMiR_2689,novelMiR_2894,novelMiR_3057,novelMiR_3117,novelMiR_3145,novelMiR_3158,novelMiR_3225,novelMiR_3585,novelMiR_3650,novelMiR_3740,novelMiR_3931,novelMiR_4237,novelMiR_525,novelMiR_683,novelMiR_813,novelMiR_851,novelMiR_938	0.780585	-2.22636	3.78753	1.70536	0.525105	0.602488	0.702698	-5.69197
novelMiR_1941	-0.546036	-2.66002	1.56795	0.684516	-0.522481	0.604296	0.704093	-5.66746
hsa-mir-1262	-0.801334	-3.91421	2.31154	0.582512	-0.520719	0.605511	0.704795	-5.65611
hsa-mir-4741	-0.879575	-4.30418	2.54503	0.454206	-0.519533	0.60633	0.705035	-5.66321
novelMiR_1781	0.673082	-1.95773	3.30389	0.474579	0.517523	0.607719	0.705936	-5.66624
hsa-mir-4683	0.894001	-2.63361	4.42161	1.2084	0.512636	0.611102	0.70915	-5.69723
hsa-mir-30b	0.54056	-1.61104	2.69216	9.53271	0.508198	0.614181	0.712005	-5.93348
novelMiR_3791	-0.578102	-2.89302	1.73681	1.91021	-0.50515	0.616301	0.713742	-5.79482
novelMiR_3737	-0.789941	-3.97177	2.39189	0.302381	-0.502191	0.618361	0.715408	-5.67195
novelMiR_2176	0.72332	-2.22301	3.66965	0.664402	0.496593	0.622268	0.719205	-5.68333
novelMiR_3881	0.921696	-2.85029	4.69368	2.22015	0.494275	0.623889	0.720354	-5.68213
hsa-mir-30d	0.324446	-1.00956	1.65846	14.6412	0.491966	0.625505	0.721496	-5.92628
novelMiR_2583	-0.596312	-3.09378	1.90116	1.28852	-0.482975	0.631818	0.728047	-5.67377
novelMiR_1020,novelMiR_1109,novelMiR_1725,novelMiR_1851,novelMiR_2007,novelMiR_2087,novelMiR_2183,novelMiR_2419,novelMiR_2443,novelMiR_2626,novelMiR_2778,novelMiR_2780,novelMiR_2812,novelMiR_317,novelMiR_3496,novelMiR_3553,novelMiR_3661,novelMiR_3688,novelMiR_3697,novelMiR_3847,novelMiR_3932,novelMiR_4106,novelMiR_4331,novelMiR_498,novelMiR_583,novelMiR_641,novelMiR_650,novelMiR_709	0.466524	-1.4933	2.42635	1.07377	0.481512	0.632847	0.728503	-5.68669
novelMiR_1937	0.619402	-1.98836	3.22716	0.432616	0.480459	0.633589	0.728628	-5.68876
novelMiR_2662,novelMiR_2705	-0.697794	-3.71588	2.32029	0.82549	-0.467678	0.642622	0.738277	-5.69119
novelMiR_1878	-0.560227	-3.00149	1.88104	1.88699	-0.464194	0.645094	0.740377	-5.7846
hsa-mir-362	0.47039	-1.59396	2.53474	6.34337	0.46092	0.64742	0.74154	-6.0194
hsa-mir-4690	0.590195	-2.00811	3.1885	0.74471	0.459468	0.648453	0.74154	-5.68962
novelMiR_2010	0.43808	-1.49193	2.36809	1.74398	0.45914	0.648686	0.74154	-5.82324
novelMiR_898	0.622165	-2.10931	3.35364	4.14101	0.460744	0.647546	0.74154	-5.92941
hsa-mir-4781	-0.446255	-2.4207	1.52819	1.25652	-0.457183	0.65008	0.742395	-5.70014
novelMiR_1020,novelMiR_1109,novelMiR_1725,novelMiR_1851,novelMiR_2007,novelMiR_2087,novelMiR_2183,novelMiR_2419,novelMiR_2626,novelMiR_2778,novelMiR_2780,novelMiR_2812,novelMiR_317,novelMiR_3496,novelMiR_3553,novelMiR_3661,novelMiR_3688,novelMiR_3697,novelMiR_3847,novelMiR_3932,novelMiR_4106,novelMiR_4331,novelMiR_498,novelMiR_583,novelMiR_641,novelMiR_650,novelMiR_709	0.441879	-1.52403	2.40779	0.99653	0.454665	0.651875	0.743092	-5.69947
novelMiR_1816,novelMiR_71	0.536016	-1.8495	2.92153	0.284176	0.454514	0.651982	0.743092	-5.71275
hsa-mir-548i-1,hsa-mir-548i-2,hsa-mir-548i-3,hsa-mir-548i-4,novelMiR_1166,novelMiR_1206,novelMiR_2110,novelMiR_2127,novelMiR_2444,novelMiR_4048,novelMiR_434,novelMiR_478,novelMiR_884,novelMiR_887,novelMiR_888,novelMiR_92	0.462457	-1.62603	2.55095	0.884765	0.447909	0.656701	0.747729	-5.70689
hsa-mir-424	0.697348	-2.508	3.9027	6.29237	0.440074	0.662317	0.753377	-6.03509
novelMiR_2251	-0.653266	-3.66935	2.36282	0.98523	-0.438124	0.663717	0.753974	-5.70164
novelMiR_4019	-0.533974	-3.00271	1.93476	0.435583	-0.437519	0.664152	0.753974	-5.69962
novelMiR_2235	0.458491	-1.69958	2.61656	3.19325	0.42975	0.669746	0.759574	-5.88252
hsa-mir-326	-0.63716	-3.70098	2.42666	4.43154	-0.420665	0.676312	0.766265	-5.9457
hsa-mir-19a	0.335818	-1.31017	1.9818	6.39572	0.412696	0.682093	0.772054	-6.04714
novelMiR_4093	0.598272	-2.38661	3.58315	0.164909	0.405437	0.687376	0.777268	-5.73858
novelMiR_4200	0.510774	-2.10728	3.12883	1.94759	0.39464	0.695262	0.785414	-5.72733
hsa-mir-2116	-0.485034	-2.98766	2.01759	0.415917	-0.392037	0.697168	0.786684	-5.71973
hsa-mir-4461,novelMiR_4377	0.448944	-1.87221	2.7701	0.59131	0.391237	0.697755	0.786684	-5.72749
hsa-mir-501	-0.333986	-2.07588	1.40791	7.05224	-0.387845	0.700243	0.788716	-6.02634
hsa-mir-3074,novelMiR_1865	-0.484702	-3.02396	2.05456	1.35078	-0.386116	0.701512	0.789373	-5.71255
novelMiR_1814	-0.414306	-2.59616	1.76755	1.00832	-0.384103	0.702992	0.790265	-5.7596
hsa-mir-28	0.24567	-1.07628	1.56762	9.55587	0.375912	0.709022	0.795609	-5.98646
novelMiR_1051	0.536829	-2.36021	3.43387	1.24034	0.374829	0.709821	0.795609	-5.7478
novelMiR_3194	0.431422	-1.8943	2.75715	0.610301	0.375228	0.709527	0.795609	-5.74341
novelMiR_1374,novelMiR_2992,novelMiR_4164,novelMiR_4277,novelMiR_4349	0.36894	-1.67102	2.4089	0.662833	0.365834	0.716469	0.802278	-5.72538
novelMiR_2037	-0.466422	-3.06407	2.13122	0.70818	-0.363204	0.718417	0.803677	-5.73591
hsa-mir-20a	0.25643	-1.18793	1.70079	9.9782	0.359124	0.721442	0.806276	-5.99086
novelMiR_2443,novelMiR_498,novelMiR_709	-0.491104	-3.28203	2.29983	0.307562	-0.355939	0.723808	0.808135	-5.74338
hsa-mir-27a	-0.293413	-1.96775	1.38092	13.0238	-0.354477	0.724894	0.808563	-5.98208
novelMiR_3864	-0.382769	-2.57902	1.81348	4.08548	-0.352538	0.726336	0.809386	-6.0645
hsa-mir-550a-3	0.377237	-1.81829	2.57277	1.90303	0.347558	0.730044	0.812731	-5.79117
novelMiR_1081,novelMiR_1082	-0.380986	-2.61451	1.85253	0.514071	-0.345041	0.73192	0.814031	-5.73937
novelMiR_1792	-0.390991	-2.69912	1.91714	0.808783	-0.342655	0.733701	0.815224	-5.7362
novelMiR_1033,novelMiR_1042,novelMiR_1080,novelMiR_1309,novelMiR_1330,novelMiR_1347,novelMiR_1373,novelMiR_1382,novelMiR_1400,novelMiR_1562,novelMiR_16,novelMiR_1657,novelMiR_1658,novelMiR_185,novelMiR_1973,novelMiR_2199,novelMiR_2209,novelMiR_2390,novelMiR_2394,novelMiR_2465,novelMiR_2470,novelMiR_2550,novelMiR_2651,novelMiR_2692,novelMiR_2759,novelMiR_2762,novelMiR_2856,novelMiR_2946,novelMiR_3…	-0.379304	-2.64673	1.88812	2.54089	-0.338381	0.736894	0.817981	-5.78222
novelMiR_1348,novelMiR_2715,novelMiR_324,novelMiR_4332,novelMiR_791	0.409219	-2.06254	2.88098	0.765557	0.334889	0.739506	0.819299	-5.74617
novelMiR_808	-0.467875	-3.2915	2.35574	0.800162	-0.335178	0.73929	0.819299	-5.75348
hsa-mir-6716	-0.428929	-3.0679	2.21004	0.977224	-0.328778	0.744085	0.823578	-5.75106
hsa-mir-3614	-0.451286	-3.26612	2.36355	2.93152	-0.324302	0.747445	0.826501	-5.90887
hsa-mir-5001	-0.329115	-2.4089	1.75067	1.49331	-0.320097	0.750606	0.828672	-5.78888
novelMiR_4219,novelMiR_4220	0.499329	-2.65927	3.65793	1.97702	0.319774	0.750849	0.828672	-5.84221
novelMiR_3144	0.369676	-1.97731	2.71666	1.08359	0.318612	0.751723	0.828842	-5.73827
novelMiR_3678	0.485094	-2.65677	3.62696	8.032	0.312313	0.756469	0.833276	-6.05978
hsa-mir-3150a	0.468118	-2.62497	3.5612	0.911002	0.306136	0.761132	0.835212	-5.76331
hsa-mir-556	0.418871	-2.34705	3.18479	0.266547	0.306332	0.760984	0.835212	-5.76195
hsa-mir-676	-0.400904	-3.02519	2.22338	1.59741	-0.309016	0.758957	0.835212	-5.75192
novelMiR_1103,novelMiR_1796	0.452861	-2.53804	3.44376	2.72888	0.306277	0.761025	0.835212	-5.82407
novelMiR_3219	0.28367	-1.59664	2.16398	2.68054	0.305165	0.761866	0.83522	-5.88716
hsa-mir-675,hsa-mir-675*	0.770198	-4.40529	5.94568	1.77319	0.301025	0.764997	0.837854	-5.8908
novelMiR_1695	-0.447274	-3.5056	2.61105	9.49246	-0.295829	0.768933	0.841363	-6.01909
novelMiR_2011	0.434723	-2.55655	3.42599	3.58486	0.293973	0.77034	0.842101	-5.83763
novelMiR_2135	-0.419443	-3.35542	2.51654	0.781175	-0.288982	0.774128	0.845439	-5.76711
novelMiR_1226	-0.28378	-2.32468	1.75712	5.55163	-0.281262	0.779999	0.851042	-6.14083
novelMiR_1988,novelMiR_4240,novelMiR_4241	0.212456	-1.3921	1.81701	3.12465	0.267833	0.790241	0.861401	-5.89341
hsa-mir-4470	0.341736	-2.25837	2.94184	1.4625	0.265858	0.791751	0.862229	-5.79034
novelMiR_1954,novelMiR_4163	0.394146	-2.62711	3.4154	4.04575	0.263889	0.793257	0.863051	-5.92183
novelMiR_2357	0.230391	-1.64747	2.10825	5.15544	0.248173	0.805305	0.875331	-6.14806
novelMiR_423	-0.332661	-3.05821	2.39289	0.210825	-0.246887	0.806292	0.875577	-5.77092
novelMiR_101,novelMiR_1167,novelMiR_1168,novelMiR_1263,novelMiR_1313,novelMiR_1619,novelMiR_1764,novelMiR_1798,novelMiR_2039,novelMiR_231,novelMiR_2486,novelMiR_2656,novelMiR_2797,novelMiR_2977,novelMiR_3021,novelMiR_3025,novelMiR_3029,novelMiR_31,novelMiR_3470,novelMiR_3543,novelMiR_3739,novelMiR_3747,novelMiR_4324,novelMiR_56	0.330915	-2.41687	3.0787	2.0882	0.243604	0.808816	0.877489	-5.76632
hsa-mir-1307	0.210449	-1.55097	1.97187	11.3887	0.241677	0.810298	0.878269	-6.01939
novelMiR_817	-0.360631	-3.50006	2.7788	0.527102	-0.232361	0.817474	0.885212	-5.77216
hsa-mir-191	-0.132808	-1.34859	1.08297	13.1537	-0.220964	0.826275	0.893901	-6.01901
novelMiR_3888	0.215107	-1.81725	2.24746	8.87718	0.214095	0.83159	0.898805	-6.03686
hsa-mir-188	0.24807	-2.30483	2.80097	2.13199	0.196558	0.845196	0.910089	-5.9243
hsa-mir-339,novelMiR_4186	-0.148169	-1.6684	1.37206	6.99141	-0.197151	0.844735	0.910089	-6.084
hsa-mir-585	0.34099	-3.16298	3.84496	2.11378	0.196849	0.84497	0.910089	-5.83811
novelMiR_1025	-0.208331	-2.35125	1.93459	9.06291	-0.196653	0.845122	0.910089	-6.06479
hsa-mir-342	-0.206318	-2.35152	1.93888	7.31489	-0.194545	0.846761	0.910921	-6.07023
novelMiR_1985	0.264449	-2.53946	3.06835	0.191928	0.190779	0.84969	0.913218	-5.77642
novelMiR_3704	0.320937	-3.11639	3.75827	0.59209	0.188864	0.85118	0.913966	-5.77819
novelMiR_1569,novelMiR_261,novelMiR_3365	-0.207045	-2.45428	2.04019	2.08022	-0.186366	0.853125	0.9152	-5.77431
hsa-mir-3190,hsa-mir-3190*	0.195661	-2.01989	2.41121	1.10748	0.178638	0.859148	0.92038	-5.85257
hsa-mir-549a,novelMiR_1525	0.24216	-2.50795	2.99227	1.13757	0.178116	0.859555	0.92038	-5.80449
novelMiR_2323,novelMiR_3124	-0.188074	-2.34659	1.97044	2.14937	-0.176248	0.861012	0.921083	-5.76706
hsa-mir-484	0.139568	-1.48659	1.76572	8.84485	0.17361	0.863071	0.921571	-6.04603
novelMiR_3391	-0.227061	-2.86385	2.40973	0.470345	-0.174188	0.86262	0.921571	-5.77599
hsa-mir-335	0.235356	-2.54386	3.01457	8.34603	0.171299	0.864876	0.921786	-6.06188
hsa-mir-597	-0.218219	-2.79168	2.35525	0.635591	-0.171524	0.8647	0.921786	-5.7793
novelMiR_3166	-0.197771	-2.63139	2.23585	0.549104	-0.164384	0.870279	0.926686	-5.7734
novelMiR_1030	-0.291438	-4.04064	3.45776	1.82793	-0.157238	0.87587	0.931776	-5.76521
novelMiR_1834	-0.279412	-3.95134	3.39251	1.35339	-0.153923	0.878466	0.933674	-5.78335
hsa-mir-452	-0.370496	-5.40843	4.66744	6.50384	-0.148759	0.882512	0.937109	-6.10896
novelMiR_608	-0.173158	-2.56271	2.21639	0.324438	-0.146581	0.884219	0.938055	-5.80406
hsa-mir-139	-0.194089	-2.9526	2.56442	5.58902	-0.142324	0.887558	0.94073	-6.15964
hsa-mir-10b	-0.274524	-4.35356	3.80452	13.6923	-0.136136	0.892415	0.944137	-6.03436
novelMiR_323	-0.202307	-3.20008	2.79547	1.32916	-0.13651	0.892122	0.944137	-5.77755
hsa-mir-6721	-0.144262	-2.30835	2.01982	0.780645	-0.134843	0.89343	0.944343	-5.77867
hsa-mir-1270-1,hsa-mir-1270-2	0.282164	-4.07654	4.64087	2.30563	0.130947	0.896492	0.94584	-5.87605
novelMiR_524	-0.180921	-2.9717	2.60986	0.76557	-0.131134	0.896345	0.94584	-5.7918
hsa-mir-629	0.112211	-1.70006	1.92449	8.05857	0.125246	0.900973	0.949697	-6.06075
novelMiR_1703	-0.192347	-3.34328	2.95858	1.55397	-0.12348	0.902362	0.95029	-5.78359
novelMiR_364	0.15351	-2.40006	2.70708	1.15458	0.121602	0.903839	0.950975	-5.78229
hsa-mir-328	0.100517	-1.67998	1.88101	7.50569	0.114196	0.909669	0.95536	-6.0871
novelMiR_2027,novelMiR_2303,novelMiR_2401,novelMiR_2593,novelMiR_2936,novelMiR_3159,novelMiR_3676,novelMiR_759,novelMiR_764	0.131744	-2.19151	2.455	9.55498	0.114706	0.909268	0.95536	-6.04649
hsa-mir-766	0.138516	-2.35794	2.63497	2.71119	0.112235	0.911214	0.955962	-5.92603
novelMiR_3941	-0.122203	-2.34199	2.09758	0.559179	-0.111358	0.911905	0.955962	-5.78392
hsa-mir-3613	-0.102588	-2.05622	1.85105	5.17763	-0.106219	0.915954	0.957806	-6.13407
hsa-mir-4662a	0.195632	-3.53921	3.93048	1.09879	0.105954	0.916163	0.957806	-5.78661
novelMiR_718	-0.169617	-3.347	3.00777	0.370986	-0.107982	0.914564	0.957806	-5.80218
novelMiR_3269	-0.12091	-2.47687	2.23505	0.588079	-0.103812	0.917852	0.958701	-5.79308
hsa-mir-1237	0.105165	-2.01516	2.22549	0.59782	0.100327	0.920599	0.960698	-5.78569
hsa-mir-3615	0.111814	-2.17797	2.4016	7.24797	0.0987761	0.921823	0.961103	-6.09321
novelMiR_631	0.137295	-2.73101	3.0056	4.45218	0.0968236	0.923363	0.961837	-5.9379
hsa-mir-148b	0.0657755	-1.40576	1.53731	10.0341	0.090416	0.92842	0.964361	-6.04912
novelMiR_1136,novelMiR_1173,novelMiR_2553,novelMiR_2773,novelMiR_2870,novelMiR_3066,novelMiR_3113,novelMiR_3387,novelMiR_3540,novelMiR_4068	0.0816698	-1.77247	1.93581	0.519399	0.0890987	0.92946	0.964361	-5.80026
novelMiR_1493	0.0950152	-2.13283	2.32286	1.76793	0.0862699	0.931694	0.964361	-5.82599
novelMiR_1898	-0.146237	-3.61592	3.32344	1.32714	-0.0852549	0.932496	0.964361	-5.80021
novelMiR_1900,novelMiR_2607,novelMiR_2957,novelMiR_3221,novelMiR_3847,novelMiR_58,novelMiR_902	-0.104267	-2.56462	2.35608	0.244628	-0.085724	0.932125	0.964361	-5.80196
novelMiR_1903,novelMiR_4145	-0.10656	-2.60513	2.392	1.09504	-0.0862691	0.931695	0.964361	-5.78613
novelMiR_3493,novelMiR_3494	-0.0897149	-2.19872	2.01929	0.702684	-0.0860474	0.93187	0.964361	-5.7854
novelMiR_688	0.156994	-3.41435	3.72834	1.12886	0.0889204	0.929601	0.964361	-5.78494
novelMiR_3608	0.0969519	-2.28488	2.47878	4.47708	0.0823373	0.9348	0.965876	-6.03095
novelMiR_1086,novelMiR_444	-0.0692725	-1.8257	1.68715	10.3578	-0.0797779	0.936823	0.967097	-6.04714
novelMiR_2186,novelMiR_22	0.124271	-3.11292	3.36147	0.905215	0.077652	0.938503	0.967962	-5.7871
hsa-mir-145	0.156621	-4.07436	4.3876	3.53005	0.0748792	0.940694	0.969353	-5.90183
hsa-mir-34b	-0.142341	-4.21256	3.92788	0.965632	-0.0707397	0.943967	0.969495	-5.79153
novelMiR_1046	-0.106624	-3.10697	2.89372	0.850881	-0.0718844	0.943062	0.969495	-5.79977
novelMiR_1602,novelMiR_992	-0.0848117	-2.42487	2.25525	1.19991	-0.0733129	0.941932	0.969495	-5.78085
novelMiR_2609	-0.10749	-3.1942	2.97922	0.687323	-0.0704407	0.944203	0.969495	-5.80756
hsa-mir-1908	-0.0891769	-2.71789	2.53954	1.66588	-0.0686215	0.945642	0.970106	-5.87517
hsa-mir-3176	0.0696403	-2.36233	2.50161	1.28516	0.0579234	0.954106	0.973614	-5.89056
hsa-mir-3940	0.0796089	-2.70264	2.86186	0.507177	0.0578784	0.954141	0.973614	-5.79312
novelMiR_2561	0.0876097	-2.87781	3.05303	0.0760227	0.0597609	0.952652	0.973614	-5.78915
novelMiR_2699	-0.0725789	-2.40938	2.26422	0.587848	-0.0628261	0.950226	0.973614	-5.7962
novelMiR_3104	-0.0698104	-2.41477	2.27515	0.592053	-0.0602194	0.952289	0.973614	-5.79636
novelMiR_745	0.0909666	-2.99523	3.17717	1.46032	0.0596223	0.952761	0.973614	-5.7909
novelMiR_3199	0.0675003	-2.55587	2.69087	0.342782	0.0520472	0.958757	0.977456	-5.79304
novelMiR_291	-0.053079	-2.34733	2.24117	0.617455	-0.0467987	0.962913	0.979956	-5.79712
novelMiR_944	-0.053079	-2.34733	2.24117	0.617455	-0.0467987	0.962913	0.979956	-5.79712
novelMiR_4132	0.0537907	-2.37163	2.47921	0.41995	0.0448613	0.964447	0.980649	-5.79612
novelMiR_2499,novelMiR_3372	-0.0666335	-3.15024	3.01697	3.58226	-0.0437105	0.965359	0.980709	-5.88278
novelMiR_1606,novelMiR_1858,novelMiR_3018,novelMiR_4265	-0.0488642	-2.94795	2.85022	0.524207	-0.0340942	0.972976	0.987575	-5.80007
hsa-mir-1278	0.0330237	-2.19055	2.2566	3.04602	0.0300417	0.976187	0.988492	-5.96545
hsa-mir-92a-1,hsa-mir-92a-2	-0.0192012	-1.47888	1.44048	13.4138	-0.0266085	0.978908	0.988492	-6.04232
novelMiR_1293,novelMiR_2580,novelMiR_3131	-0.0375937	-2.58487	2.50968	0.929092	-0.0298532	0.976337	0.988492	-5.79961
novelMiR_3220,novelMiR_68	-0.0312696	-2.26196	2.19942	0.393363	-0.0283553	0.977524	0.988492	-5.80808
novelMiR_655	0.0267097	-2.01627	2.06969	3.5003	0.0264458	0.979037	0.988492	-5.97718
novelMiR_916	-0.0331265	-2.48693	2.42068	0.555243	-0.0273078	0.978354	0.988492	-5.78983
novelMiR_4308	0.0145394	-1.24057	1.26965	3.44145	0.0234325	0.981425	0.990034	-5.99213
hsa-mir-449c	0.0631485	-6.24181	6.36811	7.0244	0.0202597	0.98394	0.990832	-6.17956
novelMiR_386	-0.037493	-3.75919	3.6842	1.0936	-0.020378	0.983846	0.990832	-5.80497
novelMiR_133	0.0284188	-3.05793	3.11476	4.94507	0.0186257	0.985235	0.991269	-6.05359
hsa-mir-190a	0.0134017	-3.07723	3.10403	1.27853	0.00877132	0.993046	0.997664	-5.8716
novelMiR_170	-0.0110961	-2.67744	2.65525	0.0751429	-0.00841794	0.993327	0.997664	-5.81028
hsa-mir-32	-0.0047521	-2.20593	2.19642	6.35812	-0.00436699	0.996538	0.998301	-6.12385
novelMiR_1020,novelMiR_1109,novelMiR_1725,novelMiR_1851,novelMiR_1900,novelMiR_2007,novelMiR_2087,novelMiR_2183,novelMiR_2419,novelMiR_2607,novelMiR_2626,novelMiR_2778,novelMiR_2780,novelMiR_2812,novelMiR_2957,novelMiR_317,novelMiR_3221,novelMiR_3496,novelMiR_3553,novelMiR_3661,novelMiR_3688,novelMiR_3697,novelMiR_3847,novelMiR_3932,novelMiR_4106,novelMiR_4331,novelMiR_498,novelMiR_58,novelMiR_58…	-0.00432406	-2.70562	2.69697	0.570297	-0.00323796	0.997433	0.998301	-5.79917
novelMiR_3008	-0.00489277	-2.46812	2.45834	0.725199	-0.00401791	0.996815	0.998301	-5.79299
novelMiR_3685	-0.00521501	-1.96643	1.956	1.76455	-0.00537875	0.995736	0.998301	-5.89114
novelMiR_4111	-0.00194646	-2.86121	2.85731	2.2885	-0.00137703	0.998908	0.998908	-5.77775

## Sheet: miRNAs mil vs non-mil in PM
ID	logFC	CI.L	CI.R	AveExpr	t	P.Value	adj.P.Val	B
novelMiR_1862	4.95032	2.78712	7.11351	0.881327	4.62901	4.01841e-05	0.0462117	1.80915
hsa-mir-3940	-4.39962	-6.75857	-2.04066	0.507177	-3.77265	0.000537715	0.133559	-0.294462
hsa-mir-506	5.34691	2.60606	8.08776	1.0475	3.9461	0.000322195	0.133559	0.115851
hsa-mir-760	3.35206	1.3821	5.32203	5.06679	3.44195	0.00139366	0.133559	-1.04184
novelMiR_1341	-1.77979	-2.80397	-0.755624	5.45731	-3.51519	0.00113201	0.133559	-0.869457
novelMiR_1420	-1.94853	-3.02617	-0.870895	5.49982	-3.65752	0.000751968	0.133559	-0.507881
novelMiR_1489	-1.47748	-2.343	-0.611951	5.28019	-3.45297	0.00135091	0.133559	-1.02383
novelMiR_1631,novelMiR_1892,novelMiR_1893,novelMiR_3308,novelMiR_4258	-4.12599	-6.48585	-1.76613	0.944502	-3.53666	0.00106471	0.133559	-0.84763
novelMiR_191	-1.77979	-2.80397	-0.755624	5.45731	-3.51519	0.00113201	0.133559	-0.869457
novelMiR_305	3.87674	1.78658	5.96689	0.394839	3.75179	0.000571565	0.133559	-0.34071
novelMiR_458	-1.77999	-2.80406	-0.755915	5.4572	-3.51591	0.0011297	0.133559	-0.867652
novelMiR_939	-1.76175	-2.78943	-0.734078	5.458	-3.46769	0.00129571	0.133559	-0.988522
novelMiR_1477	-3.88452	-6.19697	-1.57206	0.673829	-3.39794	0.0015778	0.139574	-1.1699
hsa-mir-508	5.61985	2.24274	8.99695	2.65183	3.36613	0.00172509	0.140755	-1.223
novelMiR_2218	-1.77426	-2.91517	-0.63336	5.82672	-3.14572	0.00316976	0.140755	-1.78149
novelMiR_2604	-1.77407	-2.91489	-0.633246	5.82668	-3.1456	0.0031708	0.140755	-1.78177
novelMiR_2629	-2.18802	-3.56887	-0.807163	6.05031	-3.20519	0.00269477	0.140755	-1.63853
novelMiR_3135	-2.43756	-3.92826	-0.946852	6.13098	-3.30761	0.0020311	0.140755	-1.38952
novelMiR_3248	-1.75458	-2.86977	-0.639382	5.75969	-3.18253	0.00286721	0.140755	-1.6933
novelMiR_3249	-1.75458	-2.86977	-0.639382	5.75969	-3.18253	0.00286721	0.140755	-1.6933
novelMiR_3300	-1.77426	-2.91517	-0.63336	5.82672	-3.14572	0.00316976	0.140755	-1.78149
novelMiR_3707	-1.44204	-2.36405	-0.520029	5.55432	-3.16368	0.00301857	0.140755	-1.73917
novelMiR_3708	-1.44204	-2.36405	-0.520029	5.55432	-3.16368	0.00301857	0.140755	-1.73917
novelMiR_3898	-3.87024	-6.34353	-1.39695	0.796101	-3.16529	0.00300532	0.140755	-1.68916
novelMiR_3979	-1.46324	-2.40091	-0.525567	5.58604	-3.15657	0.00307756	0.140755	-1.75602
novelMiR_4050	-4.57231	-7.51379	-1.63082	1.42142	-3.14427	0.00318228	0.140755	-1.73609
novelMiR_2273	-1.76184	-2.90388	-0.619801	5.82676	-3.12059	0.00339343	0.144535	-1.84118
hsa-mir-3064	2.76302	0.941831	4.58422	1.93871	3.06888	0.00390143	0.156943	-1.90312
novelMiR_3465	3.41189	1.14976	5.67401	1.47453	3.05091	0.00409417	0.156943	-1.9408
novelMiR_3714	-3.43572	-5.70657	-1.16488	0.635397	-3.06043	0.00399099	0.156943	-1.9203
novelMiR_1035	-1.25484	-2.09262	-0.417049	5.36473	-3.02973	0.00433284	0.158167	-2.0572
novelMiR_2508,novelMiR_2676,novelMiR_406	2.97924	0.978958	4.97952	5.2228	3.01277	0.00453343	0.158167	-2.06918
novelMiR_878	2.68659	0.882534	4.49065	0.934813	3.01233	0.0045387	0.158167	-2.02286
hsa-mir-212	3.60727	1.15782	6.05671	3.90693	2.97894	0.00495969	0.163506	-2.09334
hsa-mir-330	1.96627	0.603657	3.32889	7.1562	2.91892	0.00581018	0.163506	-2.30342
hsa-mir-509-1,hsa-mir-509-2	4.47881	1.38877	7.56886	2.52162	2.9319	0.0056154	0.163506	-2.19415
hsa-mir-514a-1,hsa-mir-514a-2,hsa-mir-514a-3	4.84781	1.453	8.24262	2.83378	2.88856	0.00629051	0.163506	-2.29025
hsa-mir-937	4.54106	1.41597	7.66615	3.52131	2.93931	0.00550693	0.163506	-2.18574
novelMiR_1281	-1.24714	-2.12013	-0.37415	5.45068	-2.88973	0.00627137	0.163506	-2.37767
novelMiR_1331,novelMiR_1336,novelMiR_2134,novelMiR_2437,novelMiR_2587,novelMiR_2919,novelMiR_3031,novelMiR_3471,novelMiR_3538,novelMiR_3582,novelMiR_3666,novelMiR_4246,novelMiR_560	-2.50318	-4.2415	-0.764855	0.427405	-2.91281	0.00590393	0.163506	-2.23427
novelMiR_1541	-3.18995	-5.37073	-1.00918	0.683964	-2.95886	0.00523025	0.163506	-2.137
novelMiR_2085	-2.64854	-4.44959	-0.847495	4.04186	-2.97463	0.00501664	0.163506	-2.12095
novelMiR_2236	-1.3556	-2.30166	-0.409536	5.59339	-2.89843	0.00613048	0.163506	-2.35794
novelMiR_2606	-1.47776	-2.52099	-0.434542	5.72979	-2.86536	0.00668241	0.163506	-2.43246
novelMiR_326,novelMiR_3662,novelMiR_3691	2.88883	0.908586	4.86907	5.24562	2.9509	0.00534132	0.163506	-2.2126
novelMiR_3717	-1.47776	-2.52099	-0.434542	5.72979	-2.86536	0.00668241	0.163506	-2.43246
novelMiR_758	-1.35641	-2.31253	-0.400298	5.34084	-2.86968	0.00660784	0.163506	-2.40746
novelMiR_4017	-1.43974	-2.46364	-0.41585	5.70318	-2.84434	0.00705712	0.169077	-2.47968
hsa-mir-744	1.8327	0.496534	3.16886	9.61311	2.77448	0.00844749	0.177662	-2.59121
novelMiR_2044	-1.3081	-2.26502	-0.351187	5.34951	-2.76515	0.00865135	0.177662	-2.63905
novelMiR_2246	-1.39928	-2.40734	-0.39122	5.69972	-2.80782	0.00775492	0.177662	-2.56144
novelMiR_2396	-1.40096	-2.42362	-0.378298	5.71418	-2.77106	0.00852189	0.177662	-2.64283
novelMiR_2775	3.28653	0.897662	5.6754	1.61422	2.78289	0.00826758	0.177662	-2.50327
novelMiR_3715	-1.17061	-2.01983	-0.321389	5.45733	-2.78832	0.00815335	0.177662	-2.6049
novelMiR_804	-3.02344	-5.19563	-0.851244	2.74831	-2.81549	0.00760328	0.177662	-2.43779
novelMiR_967	-3.08673	-5.33352	-0.839941	1.60239	-2.77899	0.00835056	0.177662	-2.5117
hsa-mir-4652	-2.8233	-4.8942	-0.752398	0.0785712	-2.75771	0.00881728	0.177892	-2.55542
novelMiR_993	-1.27264	-2.21032	-0.33495	5.31112	-2.74535	0.00909929	0.180417	-2.68176
novelMiR_13	-3.12703	-5.45073	-0.803326	1.0266	-2.72209	0.00965292	0.182148	-2.62683
novelMiR_1696	-1.2733	-2.21886	-0.32774	5.47569	-2.72391	0.00960848	0.182148	-2.74751
novelMiR_1765	-1.22178	-2.1298	-0.313751	5.25145	-2.72173	0.00966179	0.182148	-2.72964
hsa-mir-450a-1,hsa-mir-450a-2	3.82578	0.952734	6.69882	5.27872	2.69357	0.0103741	0.182893	-2.72371
novelMiR_1806	-1.26946	-2.22085	-0.318079	5.32949	-2.69908	0.0102311	0.182893	-2.78209
novelMiR_2095,novelMiR_4336,novelMiR_476	-0.983854	-1.72398	-0.243731	5.09984	-2.68892	0.0104965	0.182893	-2.79924
novelMiR_3894	-1.15362	-2.01925	-0.287987	5.47745	-2.69575	0.0103173	0.182893	-2.80741
novelMiR_4118	-2.2096	-3.87179	-0.547413	3.23019	-2.68896	0.0104953	0.182893	-2.70855
novelMiR_1308,novelMiR_2970,novelMiR_4379	1.80054	0.42703	3.17404	5.15048	2.65169	0.0115241	0.194368	-2.87804
novelMiR_2704	-1.29927	-2.29219	-0.306362	5.63168	-2.64692	0.0116621	0.194368	-2.91283
novelMiR_2902	-1.24971	-2.2014	-0.29801	5.52509	-2.6562	0.0113948	0.194368	-2.88981
hsa-mir-1307	1.93177	0.434611	3.42892	11.3887	2.60999	0.0127845	0.198678	-2.93326
novelMiR_1192	-1.07596	-1.90663	-0.245285	5.29458	-2.62009	0.012468	0.198678	-2.96991
novelMiR_2309	-1.06673	-1.88829	-0.245175	5.41376	-2.62645	0.0122727	0.198678	-2.95585
novelMiR_3380	-1.37864	-2.44667	-0.310604	5.69977	-2.61106	0.0127508	0.198678	-2.98686
novelMiR_697	-1.02696	-1.82111	-0.232803	5.33144	-2.61576	0.0126027	0.198678	-2.97974
novelMiR_1746	-2.48374	-4.41346	-0.554034	1.77927	-2.60355	0.0129902	0.199182	-2.86346
hsa-mir-134	3.86068	0.773355	6.948	3.15574	2.52949	0.0155829	0.201352	-3.02293
novelMiR_1291,novelMiR_2130,novelMiR_2131,novelMiR_2200,novelMiR_2565,novelMiR_3262,novelMiR_3316,novelMiR_4303,novelMiR_4389,novelMiR_729	-2.20339	-3.92872	-0.478062	2.52308	-2.58328	0.0136574	0.201352	-2.90493
novelMiR_1533,novelMiR_1534	2.26932	0.461799	4.07684	6.76467	2.53959	0.0152034	0.201352	-3.14152
novelMiR_1805	-0.91765	-1.64588	-0.189425	4.91834	-2.54896	0.014859	0.201352	-3.09172
novelMiR_1849	2.62566	0.546082	4.70523	5.416	2.55396	0.0146779	0.201352	-3.10123
novelMiR_2499,novelMiR_3372	-3.01893	-5.3937	-0.644153	3.58226	-2.57147	0.0140603	0.201352	-2.98018
novelMiR_2566	-1.36056	-2.44474	-0.276386	5.73861	-2.53846	0.0152456	0.201352	-3.1396
novelMiR_2827	-1.36056	-2.44474	-0.276386	5.73861	-2.53846	0.0152456	0.201352	-3.1396
novelMiR_2831	2.63831	0.538506	4.73811	7.06078	2.54155	0.0151308	0.201352	-3.12385
novelMiR_2906	-1.05127	-1.89146	-0.211084	5.47403	-2.53099	0.0155261	0.201352	-3.15845
novelMiR_3303	-3.57494	-6.39081	-0.759063	0.718789	-2.56807	0.0141785	0.201352	-2.93018
novelMiR_3929	-1.36056	-2.44474	-0.276386	5.73861	-2.53846	0.0152456	0.201352	-3.1396
novelMiR_4306	-1.24783	-2.22256	-0.273096	5.57801	-2.58953	0.0134484	0.201352	-3.03229
novelMiR_89	-0.899757	-1.61535	-0.184162	4.84549	-2.54337	0.0150636	0.201352	-3.09957
novelMiR_3086,novelMiR_36	-2.17364	-3.92124	-0.426048	1.82264	-2.51593	0.0161059	0.205798	-3.02945
novelMiR_1509	-1.10103	-1.9906	-0.211459	5.36795	-2.50363	0.0165943	0.20816	-3.21405
novelMiR_1576,novelMiR_1577,novelMiR_1583,novelMiR_1591,novelMiR_1596,novelMiR_3804,novelMiR_3807,novelMiR_3811,novelMiR_3816	2.51842	0.482497	4.55435	1.69142	2.50218	0.0166528	0.20816	-3.05822
hsa-mir-152	1.67874	0.311445	3.04603	7.59286	2.48355	0.0174205	0.208684	-3.22652
novelMiR_2625	-1.34186	-2.43082	-0.252897	5.7418	-2.49256	0.0170453	0.208684	-3.2343
novelMiR_3469	-2.29182	-4.15625	-0.427389	0.850377	-2.48648	0.0172975	0.208684	-3.08871
novelMiR_789	-1.09141	-1.97814	-0.204686	4.69694	-2.48972	0.0171627	0.208684	-3.20481
novelMiR_1049,novelMiR_1333,novelMiR_1605,novelMiR_1667,novelMiR_1815,novelMiR_1957,novelMiR_2062,novelMiR_260,novelMiR_2816,novelMiR_2961,novelMiR_3289,novelMiR_3431,novelMiR_4202,novelMiR_594	-0.873473	-1.59507	-0.151872	4.97186	-2.44852	0.0189521	0.214502	-3.30739
novelMiR_1278	-1.05763	-1.92796	-0.187306	5.33947	-2.45812	0.0185204	0.214502	-3.30558
novelMiR_1711,novelMiR_2118,novelMiR_3586	2.27834	0.403471	4.15322	4.65742	2.45809	0.0185217	0.214502	-3.21375
novelMiR_1943	-1.06258	-1.93835	-0.186814	5.34668	-2.45428	0.0186919	0.214502	-3.31353
novelMiR_3545	-0.969398	-1.77077	-0.168022	5.33281	-2.44691	0.0190254	0.214502	-3.33061
novelMiR_3546	-0.969398	-1.77077	-0.168022	5.33281	-2.44691	0.0190254	0.214502	-3.33061
hsa-mir-1276	2.73467	0.43346	5.03589	1.10621	2.40381	0.0210842	0.217674	-3.2448
hsa-mir-5010	2.7909	0.449069	5.13273	3.43086	2.41068	0.0207429	0.217674	-3.2323
novelMiR_1040	2.84482	0.453441	5.2362	9.09207	2.40634	0.0209577	0.217674	-3.35927
novelMiR_1334,novelMiR_2201	-1.14882	-2.1151	-0.182537	5.07561	-2.40491	0.021029	0.217674	-3.36998
novelMiR_1816,novelMiR_71	-2.4655	-4.51969	-0.411307	0.284176	-2.42781	0.0199139	0.217674	-3.19872
novelMiR_2096	-0.910033	-1.67655	-0.143512	5.00371	-2.40151	0.0211995	0.217674	-3.39046
novelMiR_3760	-2.34791	-4.31847	-0.37735	1.24606	-2.41014	0.0207694	0.217674	-3.22712
novelMiR_3778	-2.79	-5.11286	-0.467141	0.719716	-2.42959	0.0198297	0.217674	-3.19322
novelMiR_4322	-2.7482	-5.05515	-0.441245	1.28096	-2.40969	0.020792	0.217674	-3.23357
novelMiR_895	-2.30287	-4.23573	-0.370015	1.1577	-2.41002	0.0207753	0.217674	-3.22933
hsa-mir-3188,hsa-mir-3188*	3.27737	0.506058	6.04868	1.74902	2.39217	0.0216739	0.218444	-3.26204
hsa-mir-3620,novelMiR_1196	2.87587	0.429016	5.32272	0.799685	2.37746	0.0224403	0.218444	-3.29451
hsa-mir-3928	2.41066	0.352329	4.46899	2.21062	2.36904	0.0228898	0.218444	-3.30328
hsa-mir-497	3.38946	0.500682	6.27823	2.29734	2.37338	0.0226568	0.218444	-3.3478
novelMiR_1043,novelMiR_1044	2.71822	0.400672	5.03577	1.0232	2.3725	0.0227037	0.218444	-3.30319
novelMiR_2432,novelMiR_2433	-2.58599	-4.78482	-0.387149	1.82058	-2.37894	0.0223616	0.218444	-3.2859
novelMiR_3009	3.53459	0.539089	6.5301	6.73946	2.38683	0.0219493	0.218444	-3.43467
novelMiR_3220,novelMiR_68	-2.2571	-4.17646	-0.337738	0.393363	-2.37873	0.022373	0.218444	-3.28972
novelMiR_3615	-1.02661	-1.90382	-0.149396	5.28375	-2.36729	0.0229841	0.218444	-3.4707
hsa-mir-28	1.29549	0.176875	2.4141	9.55587	2.34264	0.0243529	0.229556	-3.47646
novelMiR_2245	-2.39646	-4.47013	-0.322784	8.79374	-2.33766	0.0246381	0.230356	-3.49843
novelMiR_1041,novelMiR_1463,novelMiR_178,novelMiR_1787,novelMiR_179,novelMiR_2457,novelMiR_2502,novelMiR_2829,novelMiR_3103,novelMiR_3340,novelMiR_4057,novelMiR_763,novelMiR_951,novelMiR_952	-1.05017	-1.96451	-0.13583	3.96735	-2.32329	0.0254778	0.234468	-3.45747
novelMiR_190	-3.01691	-5.64377	-0.390061	1.14827	-2.32316	0.0254857	0.234468	-3.40128
novelMiR_1991	-2.81895	-5.29442	-0.34348	0.623317	-2.30346	0.026679	0.243498	-3.42472
novelMiR_2922	2.01178	0.239805	3.78375	5.35303	2.29654	0.02711	0.245484	-3.6077
hsa-mir-1343	2.33026	0.273976	4.38654	2.06783	2.29231	0.0273768	0.245964	-3.44171
hsa-mir-296	3.69469	0.425796	6.96359	4.2684	2.28627	0.027761	0.247482	-3.49915
novelMiR_1291,novelMiR_1832,novelMiR_2130,novelMiR_2131,novelMiR_2200,novelMiR_2565,novelMiR_3262,novelMiR_3316,novelMiR_4212,novelMiR_4303,novelMiR_4389,novelMiR_653,novelMiR_729	-2.21386	-4.18247	-0.245251	2.34707	-2.27479	0.0285055	0.252164	-3.48148
hsa-mir-3187	2.7333	0.27557	5.19102	2.16153	2.2496	0.0302025	0.255616	-3.51922
hsa-mir-509-3	5.38797	0.476369	10.2996	4.50227	2.21898	0.0323853	0.255616	-3.66199
hsa-mir-516b-1,hsa-mir-516b-2	3.83335	0.398668	7.26803	0.935861	2.25758	0.0296552	0.255616	-3.51421
novelMiR_1674,novelMiR_2422,novelMiR_2731,novelMiR_2815,novelMiR_361,novelMiR_3735,novelMiR_3992,novelMiR_4034	-1.75561	-3.33621	-0.175015	1.8688	-2.24677	0.0303984	0.255616	-3.52172
novelMiR_1703	2.93839	0.261458	5.61532	1.55397	2.22036	0.032284	0.255616	-3.57172
novelMiR_1930	2.29909	0.218287	4.3799	5.27568	2.23499	0.0312267	0.255616	-3.72019
novelMiR_2105	-3.04377	-5.78029	-0.307253	1.26666	-2.24991	0.0301809	0.255616	-3.53251
novelMiR_2370	-1.00809	-1.91997	-0.0962129	5.38916	-2.23622	0.0311396	0.255616	-3.73438
novelMiR_2371	-1.00809	-1.91997	-0.0962129	5.38916	-2.23622	0.0311396	0.255616	-3.73438
novelMiR_2555	1.71186	0.154848	3.26888	5.56163	2.22396	0.0320208	0.255616	-3.75609
novelMiR_256	-1.19485	-2.27288	-0.116829	5.18519	-2.24201	0.0307309	0.255616	-3.70316
novelMiR_3557,novelMiR_3578	-2.18802	-4.16641	-0.209638	0.568096	-2.23714	0.0310745	0.255616	-3.54352
novelMiR_3567	-2.60733	-4.98511	-0.229551	3.53882	-2.21807	0.0324521	0.255616	-3.63804
novelMiR_3731	-0.854935	-1.63115	-0.0787236	5.18587	-2.22794	0.0317321	0.255616	-3.75784
novelMiR_3732	-0.854935	-1.63115	-0.0787236	5.18587	-2.22794	0.0317321	0.255616	-3.75784
novelMiR_808	-2.66678	-5.08496	-0.248602	0.800162	-2.23075	0.0315303	0.255616	-3.55652
hsa-mir-503	3.59364	0.27483	6.91245	5.41067	2.1903	0.0345564	0.259536	-3.74211
novelMiR_1012	-3.88011	-7.44387	-0.316358	7.04314	-2.20236	0.0336283	0.259536	-3.76543
novelMiR_1013,novelMiR_1456,novelMiR_1457,novelMiR_2060,novelMiR_2951,novelMiR_3281,novelMiR_3355,novelMiR_500,novelMiR_501,novelMiR_566,novelMiR_567,novelMiR_708,novelMiR_904	-1.51372	-2.91509	-0.112355	2.92471	-2.18497	0.0349737	0.259536	-3.65259
novelMiR_1814	2.07389	0.15877	3.98901	1.00832	2.19049	0.0345417	0.259536	-3.62691
novelMiR_1838,novelMiR_1966,novelMiR_2637,novelMiR_3229,novelMiR_3319,novelMiR_4147,novelMiR_50,novelMiR_936	-1.92282	-3.70166	-0.143987	1.48467	-2.18653	0.0348514	0.259536	-3.63145
novelMiR_2997	-2.24543	-4.30329	-0.18757	0.296905	-2.20717	0.0332645	0.259536	-3.6015
novelMiR_3137,novelMiR_3880	-2.31418	-4.44365	-0.184699	10.6321	-2.19824	0.0339429	0.259536	-3.74199
novelMiR_3389	-0.884083	-1.70258	-0.0655864	5.14064	-2.18488	0.0349809	0.259536	-3.83519
novelMiR_871	2.18743	0.176246	4.19862	2.13466	2.20005	0.0338038	0.259536	-3.60335
novelMiR_1253,novelMiR_1948	-2.31366	-4.45879	-0.16854	0.50442	-2.18172	0.0352304	0.259711	-3.63974
hsa-mir-1287	2.7474	0.17723	5.31757	3.6465	2.16228	0.0368014	0.260877	-3.68213
hsa-mir-3177	1.88358	0.10423	3.66293	3.29293	2.14128	0.0385669	0.260877	-3.70755
hsa-mir-365a,hsa-mir-365b	1.91539	0.101561	3.72921	6.34455	2.13605	0.0390181	0.260877	-3.93609
hsa-mir-548l	1.99127	0.123295	3.85924	0.433611	2.15631	0.0372961	0.260877	-3.68818
hsa-mir-941-1	1.26153	0.0763841	2.44668	7.98002	2.15316	0.0375588	0.260877	-3.86532
novelMiR_1518,novelMiR_2388,novelMiR_2859,novelMiR_2860,novelMiR_785	1.79172	0.122967	3.46048	5.27481	2.17185	0.0360206	0.260877	-3.82766
novelMiR_1565	-2.21133	-4.27943	-0.143238	0.166499	-2.16289	0.0367507	0.260877	-3.67296
novelMiR_1961	-0.802215	-1.5545	-0.0499349	4.95033	-2.15706	0.0372332	0.260877	-3.85149
novelMiR_2483	-2.68409	-5.17988	-0.188294	1.00254	-2.1754	0.0357344	0.260877	-3.66131
novelMiR_2662,novelMiR_2705	-2.73539	-5.29669	-0.174099	0.82549	-2.16029	0.0369656	0.260877	-3.67687
novelMiR_3200	-0.943442	-1.8343	-0.0525859	5.25999	-2.14219	0.0384887	0.260877	-3.89396
novelMiR_3700	-0.827875	-1.61136	-0.0443912	5.17856	-2.1374	0.0389014	0.260877	-3.92535
novelMiR_3701	-0.827875	-1.61136	-0.0443912	5.17856	-2.1374	0.0389014	0.260877	-3.92535
novelMiR_4167	-2.00515	-3.87956	-0.13074	1.18565	-2.16388	0.0366694	0.260877	-3.67049
novelMiR_4200	-2.32243	-4.51204	-0.132818	1.94759	-2.14549	0.0382072	0.260877	-3.71088
novelMiR_484	-2.21973	-4.31874	-0.120733	0.212863	-2.13914	0.0387511	0.260877	-3.7142
novelMiR_2767	-0.822351	-1.60493	-0.039775	5.18206	-2.1256	0.039934	0.265457	-3.94706
hsa-mir-504	3.86774	0.171468	7.56402	3.64994	2.11663	0.0407354	0.269228	-3.81819
novelMiR_3296	-1.17146	-2.29237	-0.0505585	4.37993	-2.11403	0.04097	0.269232	-3.87627
hsa-mir-379	3.57476	0.119993	7.02953	4.11393	2.09305	0.042909	0.273773	-3.8666
novelMiR_1628,novelMiR_276,novelMiR_2869	-1.70105	-3.33981	-0.0622922	0.743179	-2.09968	0.0422875	0.273773	-3.77999
novelMiR_2363,novelMiR_2680,novelMiR_2963,novelMiR_3987,novelMiR_4299	-2.27658	-4.48776	-0.0653944	8.13042	-2.08261	0.0439029	0.273773	-3.98139
novelMiR_2598	-0.807924	-1.59304	-0.0228086	5.2109	-2.08156	0.0440048	0.273773	-4.02683
novelMiR_2769	-0.818394	-1.61477	-0.0220158	5.10251	-2.07871	0.0442798	0.273773	-4.00688
novelMiR_2938	-0.924385	-1.81677	-0.0320005	5.26153	-2.09533	0.0426945	0.273773	-3.97847
novelMiR_33,novelMiR_34	2.40466	0.0748669	4.73446	3.09896	2.08779	0.0434071	0.273773	-3.7962
novelMiR_3511	2.7571	0.0851077	5.4291	4.48926	2.08722	0.0434616	0.273773	-3.88616
novelMiR_3638,novelMiR_858,novelMiR_896	-1.9123	-3.75975	-0.0648515	1.76187	-2.0938	0.0428383	0.273773	-3.78285
novelMiR_3781	1.82665	0.0544062	3.5989	5.58562	2.08489	0.0436845	0.273773	-4.01851
novelMiR_640	-0.774456	-1.5274	-0.0215078	4.94563	-2.08057	0.0440998	0.273773	-3.98903
novelMiR_1823	2.65701	0.0635999	5.25041	0.926818	2.0724	0.0448956	0.276096	-3.82391
hsa-mir-671	1.59581	0.0321111	3.15951	5.96774	2.06433	0.0456933	0.276565	-4.06251
novelMiR_1417	-0.802411	-1.58802	-0.0168055	4.87109	-2.06606	0.045521	0.276565	-4.00529
novelMiR_369	-0.82889	-1.64028	-0.0174954	5.12853	-2.06641	0.0454868	0.276565	-4.05284
novelMiR_315	-0.801642	-1.5891	-0.0141787	4.86879	-2.05921	0.0462057	0.278202	-4.01736
novelMiR_1294	1.90023	0.0307964	3.76966	2.8498	2.05611	0.0465184	0.278626	-3.84757
novelMiR_29	-0.799737	-1.58931	-0.0101629	4.87103	-2.04883	0.0472611	0.281608	-4.03572
novelMiR_1003	-0.813384	-1.61754	-0.00922923	5.22255	-2.04601	0.0475514	0.281877	-4.0906
novelMiR_2099	-0.750846	-1.49516	-0.00652931	5.20306	-2.04054	0.0481188	0.283778	-4.09499
hsa-mir-548f-1,hsa-mir-548f-2,hsa-mir-548f-3,hsa-mir-548f-4,novelMiR_1378,novelMiR_1809,novelMiR_2036,novelMiR_2884,novelMiR_2912,novelMiR_70	-1.73659	-3.47131	-0.00187678	0.262014	-2.02498	0.0497646	0.288979	-3.91036
hsa-mir-6716	2.25526	-0.000310685	4.51083	0.977224	2.02251	0.05003	0.288979	-3.90808
novelMiR_1242	2.05519	0.00361064	4.10677	4.1386	2.02635	0.0496175	0.288979	-3.96592
novelMiR_1360,novelMiR_41	-1.82221	-3.65041	0.00598223	1.60414	-2.01617	0.050718	0.288979	-3.9133
novelMiR_1993	-0.783622	-1.56997	0.00272223	4.87032	-2.01579	0.0507598	0.288979	-4.09373
novelMiR_2231	-0.943601	-1.88887	0.001668	5.40043	-2.01922	0.0503861	0.288979	-4.12825
novelMiR_336	-2.07445	-4.15048	0.00157867	0.973304	-2.02125	0.0501661	0.288979	-3.90737
hsa-mir-6501	2.6011	-0.0180544	5.22024	1.80585	2.00885	0.0515229	0.291878	-3.92854
hsa-mir-200b	-1.85024	-3.7177	0.0172241	13.494	-2.00414	0.0520467	0.29298	-4.08067
hsa-mir-450b	3.33053	-0.0587789	6.71984	3.58055	1.98771	0.0539082	0.29298	-3.97526
hsa-mir-6511a-1,hsa-mir-6511a-2,hsa-mir-6511a-3,hsa-mir-6511a-4	2.15825	-0.0389734	4.35547	1.4458	1.98691	0.0540003	0.29298	-3.95848
novelMiR_1654	-1.81178	-3.66225	0.0386943	1.69	-1.98049	0.0547444	0.29298	-3.97113
novelMiR_23	-0.815246	-1.64122	0.0107312	4.98573	-1.99651	0.0529037	0.29298	-4.12788
novelMiR_2338	-1.36808	-2.76273	0.0265671	3.68714	-1.98426	0.0543068	0.29298	-4.06336
novelMiR_2412	-2.92674	-5.91046	0.0569873	2.59441	-1.98416	0.0543186	0.29298	-3.98833
novelMiR_3110	-0.929614	-1.87782	0.0185971	5.40166	-1.98312	0.054439	0.29298	-4.1905
novelMiR_3219	1.82782	-0.0411566	3.69681	2.68054	1.97825	0.0550069	0.29298	-3.97518
novelMiR_3247	-2.35764	-4.75244	0.0371524	1.59874	-1.99141	0.053484	0.29298	-3.95058
novelMiR_4011	1.5426	-0.0221274	3.10732	5.96388	1.99419	0.0531675	0.29298	-4.19248
novelMiR_536	-0.815246	-1.64122	0.0107312	4.98573	-1.99651	0.0529037	0.29298	-4.12788
novelMiR_832	-0.785413	-1.58859	0.0177625	5.21096	-1.97806	0.0550293	0.29298	-4.20926
novelMiR_1772	2.00326	-0.0482218	4.05474	4.81792	1.97524	0.0553596	0.293381	-4.12207
hsa-mir-548k	2.40699	-0.0647415	4.87873	3.77176	1.96981	0.0560029	0.295428	-3.99947
novelMiR_3993	-0.828954	-1.68455	0.0266417	5.20785	-1.95981	0.0572037	0.296326	-4.21455
novelMiR_491	-0.697938	-1.41736	0.0214848	4.76427	-1.96238	0.0568922	0.296326	-4.18606
novelMiR_517	-1.61203	-3.27172	0.0476657	2.91114	-1.9647	0.0566137	0.296326	-4.01339
novelMiR_706	-2.08914	-4.24385	0.0655753	0.670424	-1.96123	0.0570313	0.296326	-4.00705
novelMiR_1680	-0.792211	-1.61383	0.0294076	4.98053	-1.95039	0.0583541	0.298661	-4.20576
novelMiR_3099	2.90386	-0.109918	5.91765	4.48096	1.94902	0.0585237	0.298661	-4.18942
novelMiR_3930	-2.86951	-5.8432	0.104175	2.57617	-1.95193	0.0581649	0.298661	-4.03836
novelMiR_985	1.80845	-0.0697759	3.68668	0.314014	1.94765	0.0586934	0.298661	-4.0349
novelMiR_453	2.02042	-0.0817342	4.12257	0.363022	1.94414	0.0591286	0.29955	-4.03835
novelMiR_238	-0.786467	-1.60993	0.0370003	4.98227	-1.9319	0.0606715	0.302824	-4.23682
novelMiR_2413	-2.82439	-5.78353	0.134758	2.52515	-1.93068	0.0608282	0.302824	-4.0707
novelMiR_3345	-1.84036	-3.76834	0.087616	1.72871	-1.93087	0.0608036	0.302824	-4.04789
novelMiR_3493,novelMiR_3494	1.68232	-0.0772704	3.44191	0.702684	1.93396	0.0604094	0.302824	-4.05474
hsa-mir-559	-2.21295	-4.53697	0.111078	0.598028	-1.92611	0.0614135	0.304209	-4.06011
novelMiR_3183	-2.45096	-5.02724	0.125325	0.243289	-1.92439	0.0616353	0.304209	-4.0658
hsa-mir-30d	1.08232	-0.0575739	2.22222	14.6412	1.92063	0.0621237	0.305309	-4.22068
novelMiR_1110,novelMiR_1335,novelMiR_1690,novelMiR_3527	-1.76974	-3.64027	0.100787	1.47654	-1.9138	0.0630168	0.30838	-4.07361
novelMiR_1923	-0.684834	-1.41156	0.0418885	4.74583	-1.9062	0.0640248	0.309364	-4.27862
novelMiR_2862	1.95238	-0.117217	4.02197	0.838429	1.90823	0.0637546	0.309364	-4.0941
novelMiR_3096	2.92088	-0.175887	6.01764	4.46434	1.9079	0.0637975	0.309364	-4.25162
novelMiR_4285	2.16946	-0.136239	4.47516	4.3457	1.90327	0.0644167	0.309955	-4.16085
hsa-mir-934	4.05702	-0.264087	8.37813	5.4812	1.89917	0.0649691	0.310019	-4.20524
novelMiR_4020	3.75669	-0.240526	7.7539	1.60026	1.90107	0.0647119	0.310019	-4.09691
novelMiR_1493	-1.85935	-3.85146	0.132761	1.76793	-1.88799	0.0664956	0.315992	-4.11436
novelMiR_2824	-2.24809	-4.66283	0.166656	0.134741	-1.88319	0.0671603	0.316534	-4.12572
novelMiR_4018	-1.93737	-4.01681	0.142071	2.24471	-1.88459	0.0669652	0.316534	-4.12208
hsa-mir-96	-2.87182	-5.96072	0.217072	7.07313	-1.88064	0.0675152	0.316908	-4.34013
hsa-mir-3158-1,hsa-mir-3158-2	2.03478	-0.16678	4.23633	4.02082	1.86955	0.069079	0.319698	-4.20769
hsa-mir-324	1.62462	-0.129037	3.37828	5.23219	1.87395	0.0684551	0.319698	-4.28284
novelMiR_1340,novelMiR_1441,novelMiR_2622,novelMiR_265,novelMiR_2666,novelMiR_3508,novelMiR_3640,novelMiR_3641,novelMiR_3671,novelMiR_4238,novelMiR_512,novelMiR_591,novelMiR_710,novelMiR_893,novelMiR_941	2.05856	-0.176878	4.294	5.72798	1.86274	0.0700556	0.319698	-4.39439
novelMiR_1632	-1.73397	-3.60982	0.141876	2.33583	-1.8698	0.0690438	0.319698	-4.15751
novelMiR_2070	-0.674111	-1.40473	0.0565063	4.83756	-1.86635	0.069537	0.319698	-4.34942
novelMiR_243	-0.754823	-1.57394	0.0642904	4.98037	-1.86403	0.0698701	0.319698	-4.348
novelMiR_3695	1.93217	-0.164632	4.02898	2.74371	1.86397	0.0698782	0.319698	-4.20625
hsa-mir-1301	1.17902	-0.112581	2.47062	8.23328	1.84648	0.0724338	0.329245	-4.38009
novelMiR_1357,novelMiR_3992,novelMiR_4034	-1.47157	-3.09213	0.148985	2.06868	-1.83683	0.0738771	0.334483	-4.19331
hsa-mir-1271	1.85855	-0.192423	3.90952	3.38867	1.83301	0.0744544	0.335597	-4.21231
novelMiR_1578,novelMiR_1586,novelMiR_2133,novelMiR_2551,novelMiR_2805,novelMiR_318,novelMiR_3821,novelMiR_580,novelMiR_649,novelMiR_853,novelMiR_969,novelMiR_998	2.44053	-0.25512	5.13619	1.40203	1.83135	0.0747068	0.335597	-4.19483
novelMiR_1359	2.23322	-0.239946	4.70638	4.26207	1.82654	0.0754425	0.337583	-4.32759
novelMiR_1316	-0.663046	-1.3994	0.0733067	4.68714	-1.82142	0.0762329	0.339711	-4.40546
novelMiR_608	-1.8593	-3.92618	0.207583	0.324438	-1.81964	0.0765088	0.339711	-4.22625
hsa-mir-1254-1,hsa-mir-1254-1*,hsa-mir-1254-2	1.67683	-0.192528	3.54619	3.33477	1.81446	0.0773166	0.340759	-4.26098
novelMiR_1769	-1.25325	-2.65133	0.144835	6.04434	-1.81324	0.0775083	0.340759	-4.49226
novelMiR_2301	2.09507	-0.243152	4.4333	3.27799	1.81244	0.0776338	0.340759	-4.25184
hsa-mir-424	2.38171	-0.280753	5.04417	6.29237	1.80949	0.078099	0.341498	-4.48584
novelMiR_3451	-1.43294	-3.04118	0.175304	2.4248	-1.8023	0.0792429	0.345187	-4.25478
hsa-mir-142	2.71621	-0.340781	5.77319	8.16792	1.7973	0.0800469	0.346808	-4.47482
novelMiR_1274,novelMiR_377	2.69195	-0.339526	5.72343	0.812292	1.79624	0.0802182	0.346808	-4.2626
hsa-mir-1255a	2.59033	-0.332347	5.513	1.92743	1.79277	0.0807802	0.347189	-4.25924
novelMiR_3905	-0.773668	-1.64699	0.0996526	5.21877	-1.79198	0.0809101	0.347189	-4.4989
novelMiR_2304	-0.773134	-1.64779	0.101524	5.22009	-1.788	0.0815599	0.347385	-4.50518
novelMiR_3160	-0.773134	-1.64779	0.101524	5.22009	-1.788	0.0815599	0.347385	-4.50518
novelMiR_3475	-1.45119	-3.09664	0.19427	2.49561	-1.78397	0.0822229	0.347633	-4.2816
novelMiR_924	-1.55538	-3.31737	0.206607	2.82577	-1.7856	0.0819537	0.347633	-4.28614
hsa-mir-411	3.1253	-0.422576	6.67318	3.13001	1.78186	0.0825715	0.347828	-4.32656
hsa-mir-421	1.50985	-0.2148	3.2345	6.68657	1.77086	0.0844121	0.350642	-4.55695
hsa-mir-484	1.18796	-0.175305	2.55122	8.84485	1.76268	0.085803	0.350642	-4.49941
hsa-mir-516a-1,hsa-mir-516a-2	3.78022	-0.542373	8.10281	1.81144	1.76898	0.0847291	0.350642	-4.29837
hsa-mir-943	1.55276	-0.231955	3.33747	0.530907	1.75989	0.0862803	0.350642	-4.31856
novelMiR_1227	1.90165	-0.265226	4.06853	0.388903	1.7752	0.0836817	0.350642	-4.29168
novelMiR_2698	1.92254	-0.281111	4.12619	5.25363	1.76475	0.0854483	0.350642	-4.55481
novelMiR_3092	-1.18228	-2.535	0.170442	3.5815	-1.76792	0.0849092	0.350642	-4.37523
novelMiR_72	-0.661396	-1.42161	0.0988218	4.85041	-1.75985	0.0862885	0.350642	-4.5068
novelMiR_73	-0.661396	-1.42161	0.0988218	4.85041	-1.75985	0.0862885	0.350642	-4.5068
novelMiR_917	-2.48159	-5.33201	0.368841	3.44299	-1.76105	0.0860824	0.350642	-4.38122
novelMiR_3359	-2.4648	-5.30702	0.377419	3.37562	-1.75418	0.0872666	0.352129	-4.39343
novelMiR_3360	-2.4648	-5.30702	0.377419	3.37562	-1.75418	0.0872666	0.352129	-4.39343
novelMiR_1941	1.53907	-0.241506	3.31965	0.684516	1.74843	0.0882698	0.354478	-4.33374
novelMiR_356,novelMiR_357	-2.04102	-4.40382	0.321777	1.3646	-1.74732	0.0884653	0.354478	-4.33572
novelMiR_3484	-0.70974	-1.53489	0.115407	5.22893	-1.73988	0.0897796	0.358495	-4.5827
hsa-mir-127	2.46882	-0.405199	5.34283	6.2878	1.7376	0.0901849	0.358867	-4.60377
hsa-mir-328	1.24775	-0.220022	2.71553	7.50569	1.71957	0.0934509	0.364412	-4.6036
hsa-mir-548am	-1.82866	-3.98213	0.324808	0.713857	-1.71769	0.0937965	0.364412	-4.37364
novelMiR_1956	-0.621393	-1.35212	0.109338	4.73931	-1.72012	0.0933494	0.364412	-4.57155
novelMiR_2193	-2.30589	-5.02	0.408231	3.3955	-1.71854	0.0936402	0.364412	-4.43777
novelMiR_2426	-2.31663	-5.03191	0.398652	3.39887	-1.72581	0.09231	0.364412	-4.4282
novelMiR_2622,novelMiR_3640,novelMiR_3641,novelMiR_710,novelMiR_941	1.64043	-0.283652	3.56451	7.2225	1.72459	0.0925328	0.364412	-4.60766
novelMiR_3046	1.35044	-0.235669	2.93655	5.73843	1.72224	0.0929616	0.364412	-4.5914
hsa-mir-301a	2.38719	-0.431735	5.20611	3.09273	1.71299	0.0946673	0.366557	-4.38719
novelMiR_2357	1.43344	-0.263651	3.13053	5.15544	1.70854	0.0954967	0.368527	-4.61813
novelMiR_1832,novelMiR_3316,novelMiR_4212,novelMiR_4303,novelMiR_653	-1.60336	-3.52522	0.318496	2.24659	-1.68757	0.0994898	0.380472	-4.41549
novelMiR_2082,novelMiR_4348,novelMiR_787	-0.64091	-1.40838	0.126557	5.087	-1.68923	0.0991685	0.380472	-4.65803
novelMiR_2509,novelMiR_4380	2.06582	-0.411078	4.54273	4.69009	1.68708	0.0995844	0.380472	-4.58402
novelMiR_174	-2.40216	-5.29764	0.493324	3.55727	-1.67815	0.101327	0.384573	-4.50426
novelMiR_3138,novelMiR_3139	-1.73561	-3.82575	0.354528	0.582132	-1.67969	0.101026	0.384573	-4.44447
novelMiR_1524	-2.39587	-5.29147	0.49972	3.55685	-1.6737	0.102206	0.386633	-4.51075
hsa-mir-31	-3.05382	-6.76829	0.660648	5.69412	-1.66302	0.104338	0.389985	-4.66754
hsa-mir-493	3.01864	-0.646372	6.68366	3.40442	1.66605	0.10373	0.389985	-4.46415
novelMiR_1222	-0.601906	-1.33557	0.131755	4.735	-1.65953	0.105043	0.389985	-4.65331
novelMiR_1601,novelMiR_1611,novelMiR_1614,novelMiR_1616,novelMiR_1655,novelMiR_3799,novelMiR_3824,novelMiR_3829,novelMiR_3835,novelMiR_3838,novelMiR_3841,novelMiR_3842,novelMiR_3846,novelMiR_3874,novelMiR_4053	1.63609	-0.359186	3.63137	0.551866	1.65865	0.105221	0.389985	-4.46219
novelMiR_2505	-1.56233	-3.46904	0.344379	1.44529	-1.65745	0.105466	0.389985	-4.44726
novelMiR_2661	-2.32999	-5.17041	0.510427	3.66852	-1.65929	0.105091	0.389985	-4.54091
novelMiR_3129	-1.63782	-3.63189	0.356249	1.36818	-1.66141	0.104663	0.389985	-4.44715
hsa-mir-151a	1.27525	-0.29007	2.84057	12.149	1.64795	0.107411	0.391027	-4.64645
hsa-mir-542	2.85774	-0.653597	6.36908	4.13313	1.64627	0.107757	0.391027	-4.49365
novelMiR_1652	-2.28928	-5.10226	0.523691	1.59728	-1.64621	0.10777	0.391027	-4.46853
novelMiR_168	-2.4353	-5.42594	0.555332	3.7341	-1.64718	0.107569	0.391027	-4.55903
novelMiR_3068,novelMiR_765	-1.91961	-4.27477	0.435542	1.18107	-1.64871	0.107252	0.391027	-4.46281
novelMiR_3180	-1.42355	-3.17328	0.326184	1.35326	-1.6457	0.107874	0.391027	-4.47831
novelMiR_3923	-2.27416	-5.07149	0.523167	3.49811	-1.64448	0.108127	0.391027	-4.55166
novelMiR_1390	-2.36482	-5.27741	0.547778	3.54613	-1.64236	0.108568	0.391389	-4.55289
hsa-mir-1269a	6.02351	-1.47777	13.5248	2.78173	1.6243	0.112381	0.392899	-4.55934
hsa-mir-135b	-2.16573	-4.85749	0.526026	9.28917	-1.6275	0.111698	0.392899	-4.70423
hsa-mir-4461,novelMiR_4377	-1.58267	-3.56465	0.399312	0.59131	-1.61526	0.11433	0.392899	-4.5154
hsa-mir-579	-1.66569	-3.73527	0.403899	0.839643	-1.62803	0.111585	0.392899	-4.50118
novelMiR_1025	-1.50548	-3.38443	0.373481	9.06291	-1.62072	0.113149	0.392899	-4.69604
novelMiR_1117,novelMiR_1315,novelMiR_1730,novelMiR_1808,novelMiR_1874,novelMiR_19,novelMiR_2089,novelMiR_2332,novelMiR_2926,novelMiR_3101,novelMiR_3551,novelMiR_3563,novelMiR_3951,novelMiR_4083,novelMiR_4095,novelMiR_4312,novelMiR_4397,novelMiR_558,novelMiR_812	2.8905	-0.730281	6.51128	2.23941	1.61481	0.114427	0.392899	-4.50916
novelMiR_1117,novelMiR_1730,novelMiR_1808,novelMiR_1874,novelMiR_1891,novelMiR_19,novelMiR_2332,novelMiR_2926,novelMiR_3101,novelMiR_3551,novelMiR_3563,novelMiR_3951,novelMiR_4083,novelMiR_4312,novelMiR_4397,novelMiR_558,novelMiR_812	3.76894	-0.958775	8.49666	2.48979	1.61257	0.114914	0.392899	-4.53605
novelMiR_1136,novelMiR_1173,novelMiR_2553,novelMiR_2773,novelMiR_2870,novelMiR_3066,novelMiR_3113,novelMiR_3387,novelMiR_3540,novelMiR_4068	-1.27967	-2.86825	0.308904	0.519399	-1.62945	0.111282	0.392899	-4.4975
novelMiR_1357,novelMiR_1674,novelMiR_2422,novelMiR_2731,novelMiR_2815,novelMiR_361,novelMiR_3735,novelMiR_3992,novelMiR_4034	-1.47831	-3.31812	0.361499	1.7111	-1.62534	0.112158	0.392899	-4.49215
novelMiR_1610	-2.45677	-5.54046	0.626921	3.89567	-1.61155	0.115136	0.392899	-4.62411
novelMiR_1673,novelMiR_2196,novelMiR_2438,novelMiR_4162	2.42736	-0.577778	5.4325	2.20035	1.63388	0.110344	0.392899	-4.47957
novelMiR_2034	-0.589427	-1.32702	0.148167	4.97053	-1.61646	0.11407	0.392899	-4.76361
novelMiR_2872	-1.73446	-3.89051	0.421587	1.56758	-1.62726	0.111748	0.392899	-4.49196
novelMiR_3090	1.68372	-0.422654	3.7901	5.22299	1.61691	0.113972	0.392899	-4.75798
novelMiR_3751	-2.26566	-5.0735	0.54218	3.50829	-1.6322	0.110699	0.392899	-4.56946
novelMiR_382	-2.39268	-5.39134	0.605971	3.71404	-1.61402	0.114598	0.392899	-4.61063
novelMiR_485	-0.80277	-1.80863	0.203092	4.46165	-1.61437	0.114522	0.392899	-4.73033
novelMiR_542	-2.38449	-5.3443	0.575327	3.63189	-1.6296	0.11125	0.392899	-4.57868
hsa-mir-194-1	1.53793	-0.399477	3.47534	5.95125	1.60571	0.116418	0.396098	-4.80133
novelMiR_202	-1.76359	-3.98936	0.462178	2.04386	-1.60276	0.117069	0.397138	-4.52952
novelMiR_1127,novelMiR_1407,novelMiR_1419,novelMiR_1459,novelMiR_1965,novelMiR_2944,novelMiR_2945,novelMiR_368,novelMiR_569,novelMiR_699,novelMiR_760	-0.609103	-1.37993	0.161721	5.05701	-1.59841	0.118037	0.399243	-4.76858
hsa-mir-939	1.64236	-0.441125	3.72585	1.29407	1.59452	0.118906	0.39945	-4.53897
novelMiR_3861	-2.08134	-4.72138	0.558703	3.16259	-1.59472	0.118862	0.39945	-4.59269
novelMiR_411	-2.59466	-5.88838	0.699063	2.7978	-1.59347	0.11914	0.39945	-4.57725
novelMiR_3241	-2.32304	-5.27588	0.629794	2.89113	-1.59136	0.119615	0.399876	-4.58289
hsa-mir-1262	-2.01971	-4.5946	0.555182	0.582512	-1.58665	0.12068	0.402268	-4.56173
hsa-mir-1303,novelMiR_2500,novelMiR_338,novelMiR_339,novelMiR_3445,novelMiR_4081,novelMiR_842	1.64476	-0.458203	3.74772	3.34468	1.58206	0.121726	0.403416	-4.56995
novelMiR_3371	-2.31903	-5.28352	0.645461	2.87128	-1.58237	0.121655	0.403416	-4.59382
hsa-mir-370	2.97712	-0.840696	6.79494	4.80574	1.57737	0.122802	0.404191	-4.69767
novelMiR_2473	-1.81633	-4.14871	0.516052	0.242585	-1.57524	0.123292	0.404191	-4.56869
novelMiR_3789	-2.31082	-5.27879	0.657149	2.87756	-1.57492	0.123366	0.404191	-4.60409
novelMiR_718	-2.12946	-4.86182	0.602903	0.370986	-1.57646	0.123011	0.404191	-4.56896
novelMiR_1414,novelMiR_2318,novelMiR_2452,novelMiR_2563,novelMiR_2673,novelMiR_2781,novelMiR_2804,novelMiR_3684,novelMiR_384,novelMiR_385	2.07112	-0.596484	4.73873	1.25533	1.57049	0.124392	0.406396	-4.57299
novelMiR_1839	-2.89366	-6.62926	0.84194	1.37504	-1.56689	0.125232	0.40798	-4.57528
hsa-mir-362	1.28674	-0.377018	2.9505	6.34337	1.56441	0.125812	0.408711	-4.87389
novelMiR_1340,novelMiR_1441,novelMiR_2622,novelMiR_265,novelMiR_2666,novelMiR_3508,novelMiR_3671,novelMiR_4238,novelMiR_512,novelMiR_591,novelMiR_893,novelMiR_941	1.50578	-0.446644	3.4582	1.97596	1.56005	0.12684	0.410889	-4.58001
hsa-mir-654	2.77558	-0.849498	6.40065	3.07538	1.54877	0.129527	0.413766	-4.61305
novelMiR_1078,novelMiR_1942,novelMiR_4281,novelMiR_4282,novelMiR_538	-1.50289	-3.4648	0.459021	1.87301	-1.54953	0.129345	0.413766	-4.60486
novelMiR_1119	-1.6837	-3.88055	0.513157	1.20554	-1.55029	0.129162	0.413766	-4.60413
novelMiR_2015	1.70493	-0.516133	3.92599	0.393631	1.55273	0.128578	0.413766	-4.60707
novelMiR_48	-0.552809	-1.27255	0.166931	4.66644	-1.55364	0.128361	0.413766	-4.79748
novelMiR_1540,novelMiR_2846	2.84177	-0.874808	6.55835	5.60107	1.54667	0.130033	0.414233	-4.82355
hsa-let-7a-2	-0.894726	-2.06746	0.278003	14.7668	-1.54328	0.130853	0.415692	-4.7923
novelMiR_2707	-2.30577	-5.34195	0.730415	2.25275	-1.53617	0.132584	0.418877	-4.62918
novelMiR_281	-0.600055	-1.38953	0.189417	4.65608	-1.53747	0.132266	0.418877	-4.83054
novelMiR_3390	2.12567	-0.677915	4.92925	8.46911	1.53368	0.133195	0.419656	-4.84086
novelMiR_2316	-1.11034	-2.57727	0.356588	2.73371	-1.53108	0.133834	0.420516	-4.63804
hsa-mir-513c	2.35852	-0.768679	5.48573	0.655411	1.52558	0.135196	0.423639	-4.6281
novelMiR_4036	-0.623271	-1.45089	0.204352	5.10891	-1.52334	0.135756	0.424236	-4.895
novelMiR_130,novelMiR_1443,novelMiR_145,novelMiR_1962,novelMiR_2850,novelMiR_722	1.52393	-0.50418	3.55205	2.76602	1.51993	0.136606	0.425738	-4.62971
hsa-mir-1292	1.51746	-0.51812	3.55304	4.63906	1.50793	0.139645	0.42691	-4.7991
hsa-mir-3613	1.45738	-0.504139	3.4189	5.17763	1.50291	0.140931	0.42691	-4.80207
hsa-mir-548u,novelMiR_1185,novelMiR_1571,novelMiR_1972,novelMiR_215,novelMiR_2847,novelMiR_3004,novelMiR_3539,novelMiR_3609,novelMiR_4193,novelMiR_827	-1.42253	-3.33965	0.494591	0.47445	-1.50094	0.141437	0.42691	-4.67043
hsa-mir-552	-1.85228	-4.34819	0.643622	0.199748	-1.50117	0.141377	0.42691	-4.67165
novelMiR_1078,novelMiR_1942,novelMiR_3797,novelMiR_4281,novelMiR_4282,novelMiR_538	-1.60348	-3.74864	0.541681	2.176	-1.51201	0.138605	0.42691	-4.66507
novelMiR_1629	-0.869255	-2.03518	0.296667	3.77164	-1.5081	0.139601	0.42691	-4.75043
novelMiR_1633	-2.10826	-4.93102	0.714501	3.30638	-1.51078	0.138918	0.42691	-4.71288
novelMiR_2103	1.69333	-0.582004	3.96867	4.67522	1.50539	0.140294	0.42691	-4.85447
novelMiR_2940	-2.16879	-5.06738	0.7298	0.37365	-1.5135	0.138228	0.42691	-4.65486
novelMiR_347	-2.08013	-4.88092	0.720657	7.51684	-1.50232	0.141082	0.42691	-4.89229
novelMiR_4219,novelMiR_4220	2.26199	-0.763606	5.28759	1.97702	1.51228	0.138538	0.42691	-4.6416
novelMiR_428	-2.15952	-5.04565	0.726612	3.40451	-1.51353	0.138219	0.42691	-4.71573
hsa-mir-19b-2	-0.788682	-1.85274	0.275378	8.23477	-1.4993	0.141862	0.42707	-4.89391
hsa-mir-3200	2.22663	-0.791587	5.24484	3.27324	1.49227	0.143686	0.428175	-4.68968
novelMiR_3342,novelMiR_3948	-0.839401	-1.97731	0.298509	3.2751	-1.49215	0.143718	0.428175	-4.6995
novelMiR_340	-2.38321	-5.61323	0.846809	2.7692	-1.49248	0.143632	0.428175	-4.70597
novelMiR_3856	-1.25375	-2.94939	0.441897	2.67555	-1.49564	0.142809	0.428175	-4.68283
novelMiR_1008,novelMiR_1111,novelMiR_1138,novelMiR_1444,novelMiR_2387,novelMiR_2886,novelMiR_4341,novelMiR_926,novelMiR_929	1.23472	-0.444568	2.91402	7.59875	1.48729	0.144993	0.430093	-4.92929
novelMiR_4033	-1.456	-3.43682	0.524831	0.448269	-1.48684	0.14511	0.430093	-4.68293
hsa-mir-2110	0.953021	-0.348451	2.25449	6.66526	1.48122	0.146596	0.433381	-4.9808
hsa-mir-1283-1,hsa-mir-1283-2	2.25272	-0.832121	5.33757	0.92705	1.47715	0.147677	0.434457	-4.69764
hsa-mir-145	2.76356	-1.02193	6.54905	3.53005	1.47672	0.147793	0.434457	-4.74094
novelMiR_1297	-2.37195	-5.62348	0.879588	2.75289	-1.4756	0.148093	0.434457	-4.72735
hsa-mir-1294	-1.68844	-4.02904	0.652154	0.18065	-1.45919	0.152534	0.445214	-4.72881
novelMiR_15	-1.38247	-3.29773	0.532782	2.06229	-1.4601	0.152285	0.445214	-4.71976
hsa-mir-1237	-1.28022	-3.06176	0.501311	0.59782	-1.45359	0.154072	0.447627	-4.72905
hsa-mir-125a	0.904305	-0.361592	2.1702	11.9057	1.445	0.156458	0.447627	-4.92675
hsa-mir-326	2.24152	-0.893877	5.37691	4.43154	1.44611	0.156148	0.447627	-4.7802
novelMiR_1398	-2.42168	-5.80076	0.95739	2.93911	-1.44968	0.155156	0.447627	-4.77342
novelMiR_2281	-1.0573	-2.53831	0.423711	0.781858	-1.44408	0.156715	0.447627	-4.74056
novelMiR_248	-2.38564	-5.71759	0.946304	2.88472	-1.4483	0.155538	0.447627	-4.76942
novelMiR_249	-2.38564	-5.71759	0.946304	2.88472	-1.4483	0.155538	0.447627	-4.76942
novelMiR_559	-2.03951	-4.888	0.808985	3.27617	-1.44831	0.155535	0.447627	-4.78866
novelMiR_631	1.47075	-0.59016	3.53165	4.45218	1.44355	0.156864	0.447627	-4.97705
hsa-mir-381	2.50663	-1.01182	6.02509	4.13002	1.44109	0.157554	0.448482	-4.87006
novelMiR_364	-1.54326	-3.71404	0.627525	1.15458	-1.43805	0.158409	0.449804	-4.73967
novelMiR_1567,novelMiR_1636,novelMiR_2576	-1.6053	-3.86908	0.658479	0.54229	-1.43441	0.159438	0.450501	-4.75168
novelMiR_341	2.21977	-0.910432	5.34996	2.35057	1.43445	0.159426	0.450501	-4.7457
hsa-mir-4664	2.44771	-1.01258	5.908	3.89973	1.43087	0.160445	0.451849	-4.7884
novelMiR_3	-1.67547	-4.04555	0.694602	2.38089	-1.42997	0.160701	0.451849	-4.75632
hsa-mir-188	1.80163	-0.773727	4.37699	2.13199	1.41507	0.164995	0.457214	-4.76464
novelMiR_2353	-1.55272	-3.77128	0.665833	0.984735	-1.41571	0.164809	0.457214	-4.76253
novelMiR_299	2.43445	-1.03426	5.90316	1.8773	1.41966	0.163663	0.457214	-4.75184
novelMiR_3161	3.50065	-1.5005	8.5018	2.39669	1.41589	0.164757	0.457214	-4.82503
novelMiR_3286,novelMiR_3287	-1.33525	-3.24229	0.571798	0.972301	-1.41629	0.164641	0.457214	-4.76887
novelMiR_3616	2.07709	-0.884566	5.03874	1.39447	1.41864	0.163959	0.457214	-4.76756
hsa-mir-4661	1.62955	-0.704617	3.96372	2.16096	1.41217	0.165842	0.458458	-4.76602
hsa-mir-182	-1.78882	-4.37998	0.802333	10.5989	-1.39645	0.170489	0.458551	-4.99258
hsa-mir-18a	1.48833	-0.663169	3.63983	4.72647	1.3993	0.16964	0.458551	-4.90381
hsa-mir-409	2.54151	-1.13044	6.21346	3.60515	1.40006	0.169413	0.458551	-4.8118
hsa-mir-486,hsa-mir-486*,novelMiR_908	1.91064	-0.851957	4.67324	6.07238	1.39898	0.169733	0.458551	-5.07293
hsa-mir-548e	1.49508	-0.668971	3.65913	3.05715	1.39749	0.170179	0.458551	-4.78787
hsa-mir-641	1.62936	-0.731779	3.99049	2.55133	1.39587	0.170661	0.458551	-4.7791
hsa-mir-873	2.83619	-1.25142	6.9238	1.98946	1.40352	0.168388	0.458551	-4.77449
novelMiR_3485	-2.25892	-5.5207	1.00285	0.655123	-1.40087	0.169171	0.458551	-4.78823
novelMiR_823	-0.517396	-1.26024	0.225449	4.62564	-1.40889	0.166804	0.458551	-4.98484
novelMiR_824	-0.517396	-1.26024	0.225449	4.62564	-1.40889	0.166804	0.458551	-4.98484
novelMiR_872	-2.21526	-5.42444	0.993929	3.0451	-1.39631	0.170532	0.458551	-4.83433
novelMiR_873	-2.21526	-5.42444	0.993929	3.0451	-1.39631	0.170532	0.458551	-4.83433
hsa-mir-543	2.23237	-1.03322	5.49795	2.54388	1.38279	0.174609	0.463271	-4.80154
hsa-mir-548az	1.95743	-0.912985	4.82785	2.28001	1.37941	0.17564	0.463271	-4.81516
hsa-mir-95	1.47462	-0.681327	3.63058	7.29155	1.38355	0.174378	0.463271	-5.09841
novelMiR_1014	-2.23915	-5.51752	1.03923	3.08708	-1.38158	0.174978	0.463271	-4.85838
novelMiR_1174	-0.514838	-1.26941	0.239732	4.70573	-1.38014	0.175417	0.463271	-5.02701
novelMiR_1653	-2.23915	-5.51752	1.03923	3.08708	-1.38158	0.174978	0.463271	-4.85838
novelMiR_2410	-0.55471	-1.36731	0.257889	4.95273	-1.38083	0.175205	0.463271	-5.05724
novelMiR_846	-0.82125	-2.01919	0.376686	3.76324	-1.38673	0.173411	0.463271	-4.90036
hsa-mir-20a	-0.834799	-2.06249	0.392889	9.9782	-1.37545	0.176853	0.465403	-5.024
novelMiR_3381	1.66677	-0.788124	4.12166	0.888846	1.37339	0.177488	0.466006	-4.83025
hsa-mir-130a	-1.26894	-3.14967	0.611788	7.33355	-1.36479	0.180153	0.466796	-5.09782
hsa-mir-204	2.31299	-1.10974	5.73571	5.42674	1.36695	0.179482	0.466796	-5.04058
hsa-mir-548o-2	1.77985	-0.848573	4.40828	3.46703	1.36975	0.178614	0.466796	-4.83442
hsa-mir-574	1.15184	-0.550325	2.854	7.50529	1.3688	0.178906	0.466796	-5.09949
novelMiR_131,novelMiR_864,novelMiR_900	1.4346	-0.69201	3.56122	1.49557	1.36457	0.180224	0.466796	-4.82729
novelMiR_2546	-0.578576	-1.43522	0.27807	4.6295	-1.36619	0.179719	0.466796	-5.091
novelMiR_333	-0.921117	-2.29206	0.449825	2.06616	-1.35909	0.18194	0.470181	-4.82216
novelMiR_740	-1.57397	-3.936	0.78807	1.65074	-1.34791	0.185478	0.478251	-4.84822
novelMiR_611	1.63374	-0.826297	4.09378	0.688411	1.34336	0.186932	0.480922	-4.86405
hsa-mir-501	0.93617	-0.483559	2.3559	7.05224	1.33383	0.190009	0.487747	-5.14916
hsa-mir-3614	1.91877	-0.995117	4.83265	2.93152	1.33199	0.190607	0.488193	-4.8563
hsa-mir-3661	1.26843	-0.666381	3.20325	0.434307	1.32611	0.19253	0.490929	-4.88459
novelMiR_1427	-2.22097	-5.60757	1.16562	3.06908	-1.32657	0.192378	0.490929	-4.93635
hsa-mir-135a-1,hsa-mir-135a-2	-2.67571	-6.79438	1.44295	6.27045	-1.31412	0.196495	0.492937	-5.15977
hsa-mir-3074,novelMiR_1865	1.38318	-0.753392	3.51975	1.35078	1.30952	0.198032	0.492937	-4.89168
hsa-mir-3909	1.6026	-0.869983	4.07519	3.41854	1.31107	0.197513	0.492937	-4.89076
novelMiR_1117,novelMiR_1730,novelMiR_1808,novelMiR_1874,novelMiR_19,novelMiR_2332,novelMiR_2926,novelMiR_3101,novelMiR_3551,novelMiR_3563,novelMiR_3951,novelMiR_4083,novelMiR_4312,novelMiR_4397,novelMiR_558,novelMiR_812	2.98571	-1.62624	7.59767	2.82227	1.30953	0.19803	0.492937	-4.91736
novelMiR_1283	-1.6957	-4.30766	0.91627	2.75346	-1.3132	0.196801	0.492937	-4.93342
novelMiR_1783	-1.66847	-4.22063	0.883702	2.76185	-1.32239	0.193754	0.492937	-4.89726
novelMiR_2025,novelMiR_2026	-0.698054	-1.77521	0.379101	4.24211	-1.31088	0.197578	0.492937	-5.01105
novelMiR_2364	-1.1208	-2.84922	0.607611	1.919	-1.3117	0.197304	0.492937	-4.88533
novelMiR_296	-0.722014	-1.83142	0.387392	3.99155	-1.31646	0.195717	0.492937	-5.00457
novelMiR_4210	2.76173	-1.49338	7.01684	3.38499	1.31287	0.196912	0.492937	-4.89182
novelMiR_507	0.891258	-0.485185	2.2677	5.78328	1.30977	0.197947	0.492937	-5.19444
hsa-mir-2355	1.33445	-0.738333	3.40723	1.95442	1.30227	0.200476	0.496605	-4.91012
hsa-mir-449a	3.5085	-1.94133	8.95832	5.11205	1.30224	0.200486	0.496605	-5.17641
novelMiR_869	-1.72297	-4.40121	0.95527	3.05076	-1.30131	0.200801	0.496605	-4.93966
novelMiR_2101,novelMiR_2329,novelMiR_2649,novelMiR_3058,novelMiR_3059,novelMiR_973	-0.547593	-1.40011	0.304928	4.30414	-1.29928	0.201487	0.497231	-5.05574
hsa-mir-454	1.18469	-0.662425	3.03181	5.78481	1.29737	0.202139	0.497542	-5.19648
novelMiR_3857	-1.7607	-4.50801	0.986605	2.97945	-1.29637	0.202478	0.497542	-4.94313
novelMiR_1364	-0.602041	-1.54342	0.339338	4.30509	-1.29364	0.203412	0.498771	-5.11626
hsa-mir-4470	1.44913	-0.822185	3.72045	1.4625	1.29057	0.204464	0.499221	-4.91862
hsa-mir-6515	1.19362	-0.67611	3.06335	1.36793	1.29133	0.204201	0.499221	-4.91164
hsa-mir-136	1.93065	-1.11835	4.97965	1.35875	1.28084	0.207825	0.504436	-4.91919
novelMiR_1403	-1.70026	-4.38598	0.985449	3.11393	-1.28058	0.207916	0.504436	-4.96622
novelMiR_4408	-2.02308	-5.21457	1.1684	0.774206	-1.28225	0.207337	0.504436	-4.93147
hsa-mir-30a	-1.02494	-2.66632	0.616445	12.5826	-1.2631	0.214063	0.507668	-5.14799
hsa-mir-485	2.05554	-1.23707	5.34814	1.27085	1.26281	0.214169	0.507668	-4.94068
hsa-mir-500a	0.969582	-0.568074	2.50724	7.37233	1.27549	0.209694	0.507668	-5.20233
hsa-mir-577	1.80023	-1.08584	4.68629	1.47247	1.26175	0.214545	0.507668	-4.93328
novelMiR_1145,novelMiR_2261,novelMiR_3353,novelMiR_3611,novelMiR_4100	2.01784	-1.21205	5.24772	2.19155	1.26372	0.213845	0.507668	-4.93244
novelMiR_1834	-1.94309	-5.0463	1.16012	1.35339	-1.26658	0.212829	0.507668	-4.94589
novelMiR_2027,novelMiR_2303,novelMiR_2401,novelMiR_2593,novelMiR_2936,novelMiR_3159,novelMiR_3676,novelMiR_759,novelMiR_764	1.22259	-0.721639	3.16683	9.55498	1.27199	0.210919	0.507668	-5.16045
novelMiR_2140	-1.66112	-4.31334	0.991103	3.08684	-1.2669	0.212717	0.507668	-4.98029
novelMiR_329	-0.46802	-1.21255	0.276514	4.61965	-1.27154	0.211078	0.507668	-5.16556
novelMiR_3377,novelMiR_623	1.54755	-0.925782	4.02089	3.18361	1.26565	0.213159	0.507668	-4.94148
novelMiR_3797,novelMiR_4281	-1.54879	-4.02379	0.926213	0.992182	-1.26581	0.213103	0.507668	-4.93951
novelMiR_582	1.58724	-0.953953	4.12842	4.27323	1.26344	0.213942	0.507668	-5.11252
novelMiR_1779	-0.531202	-1.38613	0.32373	3.93063	-1.25684	0.216299	0.509722	-5.09831
novelMiR_3938	-0.519553	-1.3552	0.316092	4.79518	-1.25765	0.216009	0.509722	-5.20421
novelMiR_1369	-0.464665	-1.21527	0.285934	4.61206	-1.25223	0.217956	0.512576	-5.18641
novelMiR_2176	-1.55041	-4.06292	0.962096	0.664402	-1.24822	0.219404	0.514928	-4.96223
hsa-mir-151b,novelMiR_2614	-1.78317	-4.68251	1.11617	7.75362	-1.24407	0.22091	0.516355	-5.22653
novelMiR_1254,novelMiR_2542	-1.34233	-3.52476	0.8401	2.58531	-1.24414	0.220885	0.516355	-4.96487
hsa-mir-551a	-1.6902	-4.44878	1.06838	0.421719	-1.23938	0.222623	0.519304	-4.97627
hsa-mir-218-1,hsa-mir-218-1*,hsa-mir-218-2	-1.50141	-3.97154	0.968727	9.22657	-1.2295	0.226261	0.521443	-5.20344
novelMiR_1218	-0.821626	-2.17328	0.530026	3.07401	-1.22959	0.226228	0.521443	-4.99422
novelMiR_1579,novelMiR_1587,novelMiR_1592,novelMiR_3788,novelMiR_3806,novelMiR_3815,novelMiR_3820	-1.40066	-3.7014	0.900087	0.150527	-1.23144	0.225542	0.521443	-4.98926
novelMiR_2059	-0.462142	-1.2197	0.295419	4.75858	-1.23398	0.224606	0.521443	-5.19938
novelMiR_3104	1.21094	-0.775451	3.19733	0.592053	1.23313	0.22492	0.521443	-4.98319
novelMiR_909	-0.457665	-1.20877	0.293437	4.60959	-1.23254	0.225139	0.521443	-5.20858
novelMiR_3166	1.23024	-0.795959	3.25645	0.549104	1.22817	0.226754	0.521535	-4.99131
hsa-mir-150	2.32156	-1.51783	6.16096	7.44879	1.22312	0.228635	0.521776	-5.24965
hsa-mir-769	0.78906	-0.520399	2.09852	8.08385	1.2189	0.230214	0.521776	-5.24655
novelMiR_1827	-2.10818	-5.60449	1.38813	3.00133	-1.21969	0.22992	0.521776	-5.05103
novelMiR_184	1.47782	-0.962865	3.91851	0.992345	1.22479	0.228013	0.521776	-4.99426
novelMiR_1985	-1.4155	-3.763	0.931992	0.191928	-1.21971	0.22991	0.521776	-5.00216
novelMiR_2334,novelMiR_2579,novelMiR_979	-1.07668	-2.85986	0.706505	7.44736	-1.22135	0.229296	0.521776	-5.26473
novelMiR_2619	-1.55949	-4.14905	1.03007	2.659	-1.21817	0.230489	0.521776	-5.00707
novelMiR_4019	-1.25072	-3.32056	0.819119	0.435583	-1.22229	0.228945	0.521776	-4.99456
hsa-mir-200a	-1.21164	-3.23197	0.808688	12.1188	-1.21312	0.232393	0.522997	-5.20441
novelMiR_4226	-0.849095	-2.26451	0.566317	3.42573	-1.21346	0.232264	0.522997	-5.04631
novelMiR_921	-0.832202	-2.21966	0.55526	3.40675	-1.21327	0.232334	0.522997	-5.03801
novelMiR_1305	1.36867	-0.917146	3.65449	3.76197	1.21118	0.233126	0.523016	-5.11361
novelMiR_3438	-1.37666	-3.67673	0.923423	1.90665	-1.21069	0.233311	0.523016	-5.00962
hsa-mir-193b	1.31712	-0.897139	3.53139	6.36881	1.20323	0.236152	0.523688	-5.32629
hsa-mir-99b	0.820785	-0.559158	2.20073	13.1245	1.20315	0.236183	0.523688	-5.21381
novelMiR_2469	-1.95216	-5.23686	1.33254	2.75179	-1.20219	0.236552	0.523688	-5.04801
novelMiR_2699	1.17397	-0.805136	3.15307	0.587848	1.19988	0.237435	0.523688	-5.01832
novelMiR_2733	-1.95216	-5.23686	1.33254	2.75179	-1.20219	0.236552	0.523688	-5.04801
novelMiR_3269	1.1886	-0.807004	3.18421	0.588079	1.20479	0.235554	0.523688	-5.01316
novelMiR_3531	-0.522587	-1.4015	0.356323	4.89868	-1.20272	0.236346	0.523688	-5.2831
novelMiR_395	-1.97489	-5.30618	1.35641	3.02681	-1.19917	0.237709	0.523688	-5.07151
novelMiR_4037	-1.23965	-3.33003	0.850741	1.9126	-1.19956	0.237558	0.523688	-5.02086
hsa-mir-495	1.77552	-1.22623	4.77727	1.87549	1.19647	0.238747	0.523969	-5.00364
novelMiR_1552	-1.97134	-5.30367	1.36099	3.02784	-1.19664	0.238681	0.523969	-5.07416
novelMiR_3699	-1.93786	-5.23794	1.36223	2.76082	-1.18781	0.242102	0.530319	-5.06357
hsa-mir-1185-1	-1.63124	-4.45866	1.19617	0.484365	-1.16702	0.250298	0.531084	-5.0552
hsa-mir-143	1.62372	-1.22289	4.47034	9.84052	1.15381	0.255611	0.531084	-5.27739
hsa-mir-192,hsa-mir-192*	-0.850357	-2.33229	0.631581	9.62936	-1.16071	0.252828	0.531084	-5.27674
hsa-mir-221	-0.729606	-1.97511	0.515902	11.2927	-1.18493	0.243226	0.531084	-5.239
hsa-mir-3127	1.35204	-1.00346	3.70754	1.04626	1.16107	0.252683	0.531084	-5.05587
hsa-mir-33b	1.27274	-0.943715	3.48919	1.67023	1.16153	0.252495	0.531084	-5.05262
hsa-mir-6511b-1,novelMiR_3787	1.33552	-1.00011	3.67116	1.52653	1.15664	0.254466	0.531084	-5.04392
hsa-mir-935	1.5106	-1.12118	4.14239	0.654145	1.16105	0.252689	0.531084	-5.044
novelMiR_1246,novelMiR_1546,novelMiR_2146,novelMiR_2155,novelMiR_2156,novelMiR_271,novelMiR_3184,novelMiR_3782	1.01943	-0.762219	2.80109	1.40101	1.15741	0.254156	0.531084	-5.05823
novelMiR_1426	-1.90546	-5.22813	1.4172	3.00168	-1.16002	0.253104	0.531084	-5.1089
novelMiR_1428	-1.60434	-4.34691	1.13823	0.475285	-1.18328	0.243871	0.531084	-5.03103
novelMiR_1695	-1.49838	-4.12194	1.12519	9.49246	-1.15526	0.255023	0.531084	-5.27704
novelMiR_1729	0.957193	-0.684883	2.59927	1.78953	1.17912	0.245505	0.531084	-5.03198
novelMiR_1900,novelMiR_2607,novelMiR_2957,novelMiR_3221,novelMiR_3847,novelMiR_58,novelMiR_902	-1.2055	-3.29386	0.882857	0.244628	-1.16765	0.250047	0.531084	-5.05572
novelMiR_2138	-1.93072	-5.27833	1.4169	3.01514	-1.16663	0.250455	0.531084	-5.10364
novelMiR_2296,novelMiR_301,novelMiR_3014,novelMiR_4252	1.71144	-1.21869	4.64158	2.79636	1.18148	0.244579	0.531084	-5.01441
novelMiR_2384	1.05504	-0.77626	2.88635	4.56805	1.16536	0.250961	0.531084	-5.16968
novelMiR_291	1.11092	-0.834804	3.05665	0.617455	1.15492	0.25516	0.531084	-5.06333
novelMiR_3008	1.21195	-0.864623	3.28852	0.725199	1.18056	0.244939	0.531084	-5.03758
novelMiR_3236	-1.82986	-5.04263	1.38291	2.60231	-1.1521	0.256306	0.531084	-5.09506
novelMiR_3237	-1.82986	-5.04263	1.38291	2.60231	-1.1521	0.256306	0.531084	-5.09506
novelMiR_3468	1.43446	-1.04039	3.9093	2.40137	1.17244	0.248144	0.531084	-5.0319
novelMiR_3678	-1.58738	-4.36698	1.19222	8.032	-1.15518	0.255056	0.531084	-5.29167
novelMiR_3703	-1.83429	-5.04593	1.37734	2.65311	-1.1553	0.255008	0.531084	-5.09334
novelMiR_4131	-1.83889	-5.04743	1.36965	2.65195	-1.15931	0.25339	0.531084	-5.08933
novelMiR_4311	-0.548251	-1.50026	0.403763	4.24126	-1.1649	0.251148	0.531084	-5.15301
novelMiR_4328	-1.57605	-4.30997	1.15788	3.18716	-1.16609	0.250669	0.531084	-5.1018
novelMiR_586	-1.90682	-5.24612	1.43248	3.00669	-1.15506	0.255104	0.531084	-5.11392
novelMiR_638	-1.19746	-3.259	0.864073	0.31327	-1.17496	0.247147	0.531084	-5.04648
novelMiR_944	1.11092	-0.834804	3.05665	0.617455	1.15492	0.25516	0.531084	-5.06333
novelMiR_84	1.33879	-1.01696	3.69454	2.90228	1.14957	0.257335	0.532257	-5.07979
hsa-mir-452	2.30664	-1.77549	6.38877	6.50384	1.143	0.260019	0.532312	-5.39074
hsa-mir-455	-1.05136	-2.91796	0.815251	7.03383	-1.13933	0.261527	0.532312	-5.38002
novelMiR_2289	-1.81014	-5.01227	1.39199	2.5962	-1.14347	0.259824	0.532312	-5.10353
novelMiR_2328	1.50429	-1.16498	4.17356	1.1869	1.13996	0.261265	0.532312	-5.0774
novelMiR_3288	-1.55999	-4.30869	1.18871	3.22776	-1.14801	0.257967	0.532312	-5.12315
novelMiR_3404	0.992979	-0.759167	2.74513	5.84994	1.14636	0.258642	0.532312	-5.3867
novelMiR_3550	-1.82032	-5.0352	1.39455	2.60333	-1.14534	0.259058	0.532312	-5.10199
novelMiR_4098	-0.493575	-1.36845	0.381303	4.45443	-1.14119	0.260762	0.532312	-5.27969
novelMiR_4184	-0.454364	-1.26009	0.351364	4.55802	-1.14069	0.260967	0.532312	-5.30295
novelMiR_170	1.28277	-1.00039	3.56594	0.0751429	1.13648	0.2627	0.532813	-5.08446
novelMiR_2414,novelMiR_2415	1.22736	-0.956642	3.41135	0.8446	1.13676	0.262585	0.532813	-5.08476
hsa-mir-3176	-1.28687	-3.5864	1.01266	1.28516	-1.132	0.264557	0.534407	-5.08143
hsa-mir-92a-1,hsa-mir-92a-2	-0.698208	-1.94502	0.548605	13.4138	-1.13275	0.264246	0.534407	-5.28758
novelMiR_3810	-1.61849	-4.51262	1.27564	2.58672	-1.13121	0.264887	0.534407	-5.10386
novelMiR_4074	2.63518	-2.08156	7.35193	1.52025	1.13011	0.265345	0.534407	-5.07343
novelMiR_857	-0.730323	-2.0408	0.580149	8.51559	-1.1273	0.266515	0.535827	-5.33033
hsa-mir-139	1.36138	-1.08525	3.808	5.58902	1.12554	0.267249	0.536363	-5.37616
novelMiR_3791	-1.25313	-3.50768	1.00142	1.91021	-1.12431	0.267764	0.536461	-5.08607
hsa-mir-195	1.59463	-1.28472	4.47397	3.76067	1.12025	0.269468	0.538936	-5.2616
hsa-mir-92b	-0.903039	-2.53591	0.729833	9.77998	-1.11868	0.270131	0.539324	-5.3147
novelMiR_4051	-1.22986	-3.46926	1.00954	1.71296	-1.1109	0.273422	0.544949	-5.09762
novelMiR_2858	1.43157	-1.17905	4.04219	1.12582	1.10923	0.274137	0.545428	-5.10589
hsa-mir-5001	1.02059	-0.848587	2.88976	1.49331	1.10446	0.27617	0.548524	-5.1014
novelMiR_3191	-0.461585	-1.31637	0.393198	4.77447	-1.09231	0.281408	0.556284	-5.37803
novelMiR_3192	-0.461585	-1.31637	0.393198	4.77447	-1.09231	0.281408	0.556284	-5.37803
novelMiR_45,novelMiR_46,novelMiR_772	-0.818031	-2.33328	0.697219	4.79288	-1.09204	0.281528	0.556284	-5.41168
novelMiR_616	1.47467	-1.26889	4.21823	2.90779	1.08726	0.283608	0.559433	-5.15888
hsa-mir-1304	1.15174	-0.994115	3.29759	2.95567	1.08569	0.284293	0.559823	-5.11233
hsa-mir-3691	-1.03536	-2.96726	0.896547	1.33982	-1.08407	0.285002	0.56026	-5.13037
hsa-mir-100	-1.55188	-4.46831	1.36455	12.4978	-1.07636	0.28839	0.565232	-5.34588
hsa-mir-103a-1,hsa-mir-103a-2,hsa-mir-107	0.478205	-0.422249	1.37866	11.715	1.07425	0.289324	0.565232	-5.35314
novelMiR_2561	1.30937	-1.15705	3.77579	0.0760227	1.07386	0.289497	0.565232	-5.15066
novelMiR_2879	1.07482	-0.947762	3.09741	0.810187	1.07493	0.289021	0.565232	-5.14128
novelMiR_1568,novelMiR_214,novelMiR_2214,novelMiR_241,novelMiR_2423,novelMiR_2424,novelMiR_283,novelMiR_3215,novelMiR_3889,novelMiR_3984,novelMiR_4255,novelMiR_943	-0.431261	-1.24723	0.384707	4.46529	-1.0691	0.291608	0.567426	-5.33193
novelMiR_3489	1.07031	-0.95374	3.09436	0.640646	1.06964	0.291366	0.567426	-5.15006
hsa-mir-499a	1.40254	-1.25791	4.06299	5.16758	1.06638	0.29282	0.567868	-5.40886
hsa-mir-6502	-1.15138	-3.33543	1.03266	0.131465	-1.06637	0.292822	0.567868	-5.15605
novelMiR_1298	-1.34208	-3.8907	1.20654	2.64437	-1.06518	0.293354	0.567941	-5.15601
novelMiR_2443,novelMiR_498,novelMiR_709	-1.24158	-3.60322	1.12005	0.307562	-1.06344	0.294132	0.56849	-5.15703
hsa-mir-140	1.22733	-1.11815	3.57281	9.45038	1.05848	0.296359	0.569444	-5.39576
hsa-mir-24-1,hsa-mir-24-2	0.542258	-0.496712	1.58123	14.0319	1.05573	0.297596	0.569444	-5.36494
hsa-mir-483	2.93405	-2.66873	8.53683	7.02604	1.05929	0.295995	0.569444	-5.41869
novelMiR_1361	-0.609939	-1.77551	0.555631	4.05176	-1.05852	0.296341	0.569444	-5.26543
novelMiR_2239	1.35795	-1.24375	3.95964	2.04869	1.05579	0.297571	0.569444	-5.14655
novelMiR_3785	1.14288	-1.04426	3.33001	0.266502	1.057	0.297026	0.569444	-5.16673
novelMiR_705	1.01129	-0.928456	2.95104	0.666867	1.05459	0.298114	0.569486	-5.15792
novelMiR_3456	1.26613	-1.17313	3.70539	3.24187	1.04996	0.300209	0.572539	-5.16942
hsa-mir-146b	-0.989982	-2.90289	0.922928	14.9002	-1.04685	0.301624	0.573335	-5.37378
novelMiR_1819	-1.25576	-3.67975	1.16823	1.64802	-1.04792	0.301137	0.573335	-5.15713
novelMiR_208	-1.40539	-4.13277	1.322	0.373959	-1.04232	0.303693	0.576119	-5.168
novelMiR_2612	-1.33481	-3.9274	1.25777	2.62784	-1.04145	0.304091	0.576119	-5.17719
novelMiR_2345	1.4107	-1.34559	4.16699	7.51528	1.03529	0.306923	0.580528	-5.43994
novelMiR_1020,novelMiR_1109,novelMiR_1725,novelMiR_1851,novelMiR_2007,novelMiR_2087,novelMiR_2183,novelMiR_2419,novelMiR_2443,novelMiR_2626,novelMiR_2778,novelMiR_2780,novelMiR_2812,novelMiR_317,novelMiR_3496,novelMiR_3553,novelMiR_3661,novelMiR_3688,novelMiR_3697,novelMiR_3847,novelMiR_3932,novelMiR_4106,novelMiR_4331,novelMiR_498,novelMiR_583,novelMiR_641,novelMiR_650,novelMiR_709	-0.849463	-2.51271	0.813785	1.07377	-1.03309	0.307935	0.581487	-5.17593
hsa-mir-3173	-1.06988	-3.17095	1.03118	0.893395	-1.03002	0.309354	0.582319	-5.18087
novelMiR_2299	1.12438	-1.08621	3.33496	0.476314	1.02886	0.309895	0.582319	-5.18692
novelMiR_4320	2.44098	-2.35447	7.23643	2.62623	1.02964	0.309531	0.582319	-5.28562
hsa-mir-19a	-0.684743	-2.04142	0.671936	6.39572	-1.02094	0.313583	0.583076	-5.50889
hsa-mir-375	1.79394	-1.7508	5.33867	6.66423	1.0237	0.312293	0.583076	-5.49377
hsa-mir-511-1,hsa-mir-511-2	1.7593	-1.72462	5.24323	5.32765	1.02146	0.313339	0.583076	-5.48814
hsa-mir-629	0.738414	-0.724776	2.2016	8.05857	1.02082	0.313639	0.583076	-5.47011
novelMiR_1872	1.2478	-1.21283	3.70843	0.813738	1.02577	0.31133	0.583076	-5.1864
novelMiR_2427	1.24074	-1.21889	3.70037	0.766904	1.02038	0.313847	0.583076	-5.19361
novelMiR_570	-1.65257	-4.91786	1.61273	2.84807	-1.02374	0.312278	0.583076	-5.2269
novelMiR_4327	-0.476051	-1.4253	0.473194	4.2433	-1.01444	0.316635	0.587307	-5.29946
novelMiR_2618	-1.32071	-3.97146	1.33005	2.60294	-1.00783	0.319758	0.592145	-5.2076
novelMiR_1699	-1.04048	-3.13405	1.05309	0.245363	-1.0053	0.320957	0.592474	-5.21326
novelMiR_1860,novelMiR_1861	-1.10724	-3.33517	1.1207	0.636755	-1.00528	0.320966	0.592474	-5.20868
novelMiR_1859	-1.02851	-3.10771	1.05068	0.22027	-1.00061	0.323192	0.595626	-5.20586
novelMiR_2163	0.94312	-0.97176	2.858	1.06339	0.996269	0.325271	0.598498	-5.20395
hsa-mir-301b	1.03633	-1.07748	3.15015	1.61144	0.991706	0.327464	0.599339	-5.21503
hsa-mir-4758	1.44426	-1.50404	4.39257	1.34674	0.990889	0.327858	0.599339	-5.20595
hsa-mir-502	0.803682	-0.833829	2.44119	7.14219	0.992776	0.326949	0.599339	-5.50828
novelMiR_1898	1.4544	-1.51756	4.42637	1.32714	0.989902	0.328334	0.599339	-5.2148
novelMiR_4309	1.15282	-1.19717	3.50281	0.969989	0.992306	0.327175	0.599339	-5.21862
novelMiR_1115	-0.982728	-2.9947	1.02925	0.387523	-0.988012	0.329247	0.599463	-5.22572
novelMiR_1193	0.876292	-0.918513	2.6711	7.60624	0.987604	0.329444	0.599463	-5.50565
hsa-mir-214	1.32177	-1.3954	4.03894	2.33588	0.983992	0.331194	0.599801	-5.36245
novelMiR_1059	-1.59032	-4.85498	1.67433	5.17904	-0.985371	0.330526	0.599801	-5.47291
novelMiR_3648	-1.11025	-3.39197	1.17147	0.50133	-0.98426	0.331064	0.599801	-5.2235
novelMiR_3922	-1.05643	-3.23245	1.1196	0.87796	-0.982036	0.332145	0.600577	-5.21893
novelMiR_1315,novelMiR_2089,novelMiR_3563,novelMiR_4095	1.54143	-1.63878	4.72163	1.64815	0.980437	0.332923	0.601038	-5.21386
hsa-mir-4741	-1.36367	-4.21447	1.48713	0.454206	-0.967595	0.339219	0.610818	-5.2432
novelMiR_1662	1.19232	-1.30123	3.68587	2.49062	0.967222	0.339403	0.610818	-5.26145
hsa-mir-3179-1,hsa-mir-3179-2,hsa-mir-3179-3	-1.10503	-3.43129	1.22122	0.295943	-0.96088	0.342541	0.610929	-5.25019
hsa-mir-331	0.724155	-0.796525	2.24484	6.07658	0.963263	0.34136	0.610929	-5.54396
hsa-mir-4488	-0.808936	-2.51471	0.896834	5.67401	-0.959279	0.343337	0.610929	-5.57709
novelMiR_1020,novelMiR_1109,novelMiR_1725,novelMiR_1851,novelMiR_2007,novelMiR_2087,novelMiR_2183,novelMiR_2419,novelMiR_2626,novelMiR_2778,novelMiR_2780,novelMiR_2812,novelMiR_317,novelMiR_3496,novelMiR_3553,novelMiR_3661,novelMiR_3688,novelMiR_3697,novelMiR_3847,novelMiR_3932,novelMiR_4106,novelMiR_4331,novelMiR_498,novelMiR_583,novelMiR_641,novelMiR_650,novelMiR_709	-0.79198	-2.46007	0.876112	0.99653	-0.960386	0.342787	0.610929	-5.24055
novelMiR_1120	0.925794	-1.02338	2.87497	1.15932	0.960762	0.3426	0.610929	-5.23787
novelMiR_1602,novelMiR_992	0.954462	-1.05369	2.96261	1.19991	0.961421	0.342273	0.610929	-5.22049
novelMiR_1777	-1.21744	-3.78663	1.35175	1.01139	-0.958522	0.343714	0.610929	-5.2331
novelMiR_63	1.12225	-1.22861	3.47311	0.622569	0.965638	0.340184	0.610929	-5.2429
hsa-mir-29a	-1.04632	-3.26125	1.16861	11.462	-0.955554	0.345193	0.612611	-5.4648
novelMiR_3199	1.03705	-1.16541	3.23952	0.342782	0.952454	0.346742	0.614412	-5.2544
hsa-mir-1270-1,hsa-mir-1270-2	1.82285	-2.06431	5.71001	2.30563	0.948571	0.348689	0.615624	-5.28742
hsa-mir-17	0.557991	-0.638345	1.75433	8.76784	0.943463	0.351261	0.615624	-5.49508
hsa-mir-183	-1.45234	-4.55655	1.65188	11.1143	-0.946381	0.34979	0.615624	-5.47322
hsa-mir-3180-1,hsa-mir-3180-2,hsa-mir-3180-3,hsa-mir-3180-4,hsa-mir-3180-5	2.26523	-2.60148	7.13195	2.4879	0.941518	0.352244	0.615624	-5.27908
novelMiR_1063	-1.51713	-4.75544	1.72118	2.74574	-0.947667	0.349143	0.615624	-5.28914
novelMiR_2011	-1.15622	-3.6303	1.31787	3.58486	-0.945314	0.350328	0.615624	-5.34615
novelMiR_222	-1.52449	-4.79316	1.74418	2.77283	-0.94342	0.351283	0.615624	-5.29419
novelMiR_2533	1.42801	-1.62125	4.47727	2.59558	0.947302	0.349327	0.615624	-5.25457
novelMiR_803	2.17388	-2.49248	6.84025	4.09345	0.942342	0.351827	0.615624	-5.46319
hsa-mir-190b	1.01685	-1.17955	3.21324	2.20324	0.936476	0.3548	0.617278	-5.24743
novelMiR_257	-1.48354	-4.68718	1.7201	2.78128	-0.936712	0.35468	0.617278	-5.29979
novelMiR_399	-1.48354	-4.68718	1.7201	2.78128	-0.936712	0.35468	0.617278	-5.29979
novelMiR_210	-1.49373	-4.72727	1.73981	2.74065	-0.934427	0.355842	0.618155	-5.3004
hsa-mir-500b	1.04343	-1.22548	3.31235	2.98467	0.930246	0.357975	0.618644	-5.26683
novelMiR_1573	-0.904291	-2.87277	1.06419	3.74727	-0.92924	0.358489	0.618644	-5.31014
novelMiR_1607	0.834868	-0.98373	2.65347	5.40503	0.928608	0.358813	0.618644	-5.57223
novelMiR_3486	2.22635	-2.60875	7.06145	5.25901	0.931407	0.357382	0.618644	-5.47754
novelMiR_437	1.26569	-1.4895	4.02088	1.12206	0.929239	0.35849	0.618644	-5.26721
novelMiR_4232	1.08425	-1.2877	3.4562	0.58301	0.924645	0.360846	0.621216	-5.27889
novelMiR_129	-0.651372	-2.08183	0.779085	5.25014	-0.921097	0.362671	0.623426	-5.59286
hsa-mir-1468	1.23369	-1.48907	3.95645	1.99875	0.916535	0.365028	0.625607	-5.26899
hsa-mir-615	1.78334	-2.14984	5.71652	5.42836	0.917153	0.364708	0.625607	-5.59751
hsa-mir-29b-1,hsa-mir-29b-2	-1.2634	-4.08874	1.56193	7.76364	-0.90453	0.371277	0.635369	-5.57627
novelMiR_3331	-1.07265	-3.50417	1.35886	0.83075	-0.892345	0.37769	0.645384	-5.28947
novelMiR_1086,novelMiR_444	0.653511	-0.837217	2.14424	10.3578	0.886759	0.380653	0.647726	-5.52902
novelMiR_1089	0.559563	-0.715979	1.83511	7.93687	0.887372	0.380327	0.647726	-5.58431
novelMiR_1372,novelMiR_1453,novelMiR_1454,novelMiR_1771,novelMiR_2547,novelMiR_2678,novelMiR_2785,novelMiR_284,novelMiR_3140,novelMiR_3193,novelMiR_349,novelMiR_403,novelMiR_4402,novelMiR_805,novelMiR_981	-0.916275	-3.00688	1.17433	0.337502	-0.886553	0.380762	0.647726	-5.30451
novelMiR_2152,novelMiR_4403	1.27604	-1.63883	4.19091	6.46348	0.885518	0.381313	0.647726	-5.62391
novelMiR_1504	0.955975	-1.23597	3.14792	5.47792	0.882202	0.383081	0.649769	-5.55564
hsa-mir-205	2.16516	-2.81194	7.14227	8.5772	0.879964	0.384278	0.650838	-5.54586
hsa-mir-1278	-0.979791	-3.24239	1.28281	3.04602	-0.875944	0.386432	0.651768	-5.31101
hsa-mir-3913-1,hsa-mir-3913-2	1.20509	-1.58171	3.9919	2.24943	0.874713	0.387093	0.651768	-5.30135
hsa-mir-636	0.890426	-1.16839	2.94925	0.318153	0.874845	0.387023	0.651768	-5.317
novelMiR_1820,novelMiR_4278	-0.94705	-3.13275	1.23865	0.620756	-0.876461	0.386155	0.651768	-5.30708
novelMiR_817	-1.15671	-3.83696	1.52355	0.527102	-0.872969	0.388032	0.652393	-5.3077
hsa-mir-3065	1.28593	-1.70609	4.27795	2.47921	0.869366	0.389974	0.652969	-5.31774
hsa-mir-548i-1,hsa-mir-548i-2,hsa-mir-548i-3,hsa-mir-548i-4,novelMiR_1166,novelMiR_1206,novelMiR_2110,novelMiR_2127,novelMiR_2444,novelMiR_4048,novelMiR_434,novelMiR_478,novelMiR_884,novelMiR_887,novelMiR_888,novelMiR_92	0.761853	-1.01547	2.53918	0.884765	0.867074	0.391213	0.652969	-5.31736
novelMiR_1988,novelMiR_4240,novelMiR_4241	0.67062	-0.893862	2.2351	3.12465	0.867075	0.391213	0.652969	-5.31916
novelMiR_2313	-1.16131	-3.86108	1.53845	0.675006	-0.87011	0.389573	0.652969	-5.31063
novelMiR_3677	2.21521	-2.94525	7.37568	3.63251	0.868316	0.390542	0.652969	-5.48507
hsa-mir-1284	-0.724015	-2.41886	0.970833	0.8769	-0.864108	0.39282	0.653278	-5.32176
hsa-mir-4709	-0.747469	-2.50163	1.00669	0.591382	-0.861938	0.393999	0.653278	-5.32371
hsa-mir-708	1.243	-1.67345	4.15944	6.77338	0.862118	0.393901	0.653278	-5.60613
novelMiR_2091	-0.724183	-2.42345	0.97508	2.19202	-0.862063	0.393931	0.653278	-5.31612
novelMiR_3729	1.20604	-1.62584	4.03792	0.68755	0.861464	0.394257	0.653278	-5.33065
novelMiR_527	-0.350393	-1.17411	0.473328	4.6081	-0.860452	0.394807	0.653278	-5.53851
hsa-mir-3922	0.994706	-1.35874	3.34815	0.791604	0.854953	0.397807	0.655413	-5.33344
hsa-mir-505	0.712344	-0.969864	2.39455	5.69735	0.856567	0.396925	0.655413	-5.62085
novelMiR_3374	-0.877026	-2.95151	1.19746	1.8986	-0.855172	0.397687	0.655413	-5.32941
hsa-mir-942	1.0607	-1.46815	3.58954	4.14618	0.848438	0.40138	0.660326	-5.39381
novelMiR_847	0.893261	-1.23894	3.02546	3.1033	0.847424	0.401938	0.660326	-5.33028
novelMiR_3605	1.79951	-2.53367	6.13269	3.79003	0.840038	0.406015	0.666074	-5.52081
novelMiR_1030	-1.31742	-4.49617	1.86133	1.82793	-0.838339	0.406957	0.666667	-5.32122
novelMiR_1200	1.06861	-1.52254	3.65975	4.28496	0.834215	0.409248	0.669467	-5.42035
hsa-mir-3615	0.749225	-1.07901	2.57746	7.24797	0.828956	0.412182	0.673308	-5.67433
hsa-mir-1-1,hsa-mir-1-2	1.86113	-2.68764	6.4099	4.10102	0.827628	0.412925	0.673566	-5.37378
novelMiR_4094,novelMiR_4289	1.49694	-2.17228	5.16616	1.64729	0.825242	0.414262	0.674789	-5.33546
novelMiR_1065,novelMiR_457	0.710595	-1.03585	2.45704	9.29287	0.823035	0.4155	0.674934	-5.58682
novelMiR_2932	-0.817987	-2.82848	1.1925	0.381136	-0.822992	0.415525	0.674934	-5.35873
novelMiR_1146	0.965279	-1.41039	3.34095	0.775991	0.821897	0.41614	0.67498	-5.35122
novelMiR_1070,novelMiR_1322,novelMiR_1721,novelMiR_1847,novelMiR_1880,novelMiR_2998,novelMiR_739	0.970269	-1.4339	3.37444	1.59495	0.816354	0.419264	0.676661	-5.34404
novelMiR_1425,novelMiR_1479,novelMiR_196,novelMiR_2100,novelMiR_2291,novelMiR_2588,novelMiR_2892,novelMiR_2899,novelMiR_290,novelMiR_2904,novelMiR_3833,novelMiR_4151,novelMiR_49	0.810756	-1.19932	2.82083	0.763325	0.815884	0.41953	0.676661	-5.34969
novelMiR_2074,novelMiR_2681,novelMiR_3768	0.731287	-1.0795	2.54207	2.79098	0.816907	0.418952	0.676661	-5.32871
novelMiR_310	-0.905829	-3.15153	1.33987	0.468845	-0.815916	0.419511	0.676661	-5.3593
novelMiR_1175,novelMiR_2266,novelMiR_2703,novelMiR_637	-0.910062	-3.17248	1.35236	1.33761	-0.813671	0.420781	0.677729	-5.35554
novelMiR_3100	1.36254	-2.03051	4.7556	1.42335	0.81229	0.421564	0.678039	-5.3578
novelMiR_2149	0.783076	-1.17489	2.74105	4.72913	0.809002	0.42343	0.68009	-5.57766
hsa-mir-589	1.04103	-1.57963	3.6617	4.62495	0.803533	0.426545	0.684138	-5.42446
hsa-mir-1914	0.896435	-1.38258	3.17544	0.164226	0.795653	0.431057	0.686587	-5.37691
hsa-mir-3190,hsa-mir-3190*	0.797061	-1.22532	2.81944	1.10748	0.797224	0.430156	0.686587	-5.37155
novelMiR_1087,novelMiR_1314,novelMiR_1362,novelMiR_151,novelMiR_1727,novelMiR_173,novelMiR_286,novelMiR_3255,novelMiR_392,novelMiR_4205,novelMiR_544,novelMiR_781	-0.817245	-2.88757	1.25308	0.914692	-0.798481	0.429435	0.686587	-5.37426
novelMiR_2362	0.77448	-1.18744	2.73641	0.376386	0.798508	0.429419	0.686587	-5.37118
novelMiR_4125	1.06958	-1.64871	3.78787	0.534714	0.795916	0.430906	0.686587	-5.36718
hsa-mir-148b	0.489188	-0.759425	1.7378	10.0341	0.7925	0.432871	0.688523	-5.60565
hsa-mir-1296	1.03079	-1.6187	3.68029	4.27954	0.786972	0.436062	0.691693	-5.47532
hsa-mir-887,hsa-mir-887*	1.44811	-2.276	5.17222	0.851456	0.786556	0.436303	0.691693	-5.3789
novelMiR_3888	0.664551	-1.04585	2.37496	8.87718	0.785924	0.436669	0.691693	-5.62338
novelMiR_2521	-0.771543	-2.762	1.21892	14.5336	-0.784076	0.437739	0.692435	-5.59726
hsa-mir-26b	-0.430884	-1.55882	0.697053	11.6985	-0.772728	0.444349	0.698089	-5.61066
hsa-mir-584	1.23634	-1.98512	4.45779	3.72111	0.776312	0.442255	0.698089	-5.43657
novelMiR_1891,novelMiR_2455,novelMiR_4312	1.52714	-2.4661	5.52038	2.23888	0.773581	0.44385	0.698089	-5.36782
novelMiR_1903,novelMiR_4145	-0.808894	-2.92303	1.30525	1.09504	-0.773944	0.443638	0.698089	-5.38008
novelMiR_4279	-0.3698	-1.33601	0.596405	4.08424	-0.774193	0.443492	0.698089	-5.4811
hsa-mir-766	0.947827	-1.54527	3.44092	2.71119	0.769027	0.446517	0.699583	-5.37458
novelMiR_1137,novelMiR_1337,novelMiR_1723,novelMiR_2221,novelMiR_3175,novelMiR_3625,novelMiR_471,novelMiR_770	-0.400098	-1.45238	0.652183	4.15832	-0.769106	0.446471	0.699583	-5.51107
novelMiR_2873	-0.893619	-3.25092	1.46368	0.206117	-0.766812	0.447818	0.700667	-5.39952
novelMiR_1676	-0.602824	-2.1962	0.990552	2.50004	-0.765286	0.448715	0.701117	-5.40331
novelMiR_2166	0.95408	-1.57947	3.48763	2.5782	0.761739	0.450805	0.703427	-5.37257
novelMiR_3784	-0.722915	-2.64894	1.20311	2.45783	-0.759237	0.452283	0.704777	-5.39792
novelMiR_629	-0.794396	-2.91493	1.32614	0.353951	-0.757779	0.453145	0.705165	-5.40427
hsa-mir-206	1.55495	-2.63198	5.74187	1.87189	0.751227	0.457032	0.710253	-5.38113
novelMiR_4161	-0.429228	-1.58826	0.729807	3.13291	-0.749105	0.458296	0.711255	-5.39782
novelMiR_3986	-0.556341	-2.06129	0.948609	2.5243	-0.747774	0.459089	0.711526	-5.41093
novelMiR_1792	0.718095	-1.23038	2.66657	0.808783	0.745483	0.460456	0.712685	-5.40223
novelMiR_133	-0.920145	-3.42312	1.58283	4.94507	-0.74362	0.46157	0.713448	-5.68179
hsa-mir-4750	0.785282	-1.36453	2.93509	0.537543	0.738885	0.464408	0.714951	-5.41424
hsa-mir-550a-3	-0.73583	-2.74669	1.27503	1.90303	-0.740197	0.463621	0.714951	-5.39023
novelMiR_3155	0.904574	-1.57067	3.37981	1.3482	0.739227	0.464202	0.714951	-5.40107
novelMiR_2186,novelMiR_22	-0.989878	-3.72655	1.74679	0.905215	-0.731662	0.468756	0.720681	-5.4093
novelMiR_4157	0.927828	-1.64841	3.50407	0.758531	0.728505	0.470663	0.722647	-5.40777
hsa-mir-132	0.817362	-1.46038	3.0951	6.4022	0.725875	0.472256	0.724126	-5.75864
hsa-mir-129-1,hsa-mir-129-2	1.6125	-2.91994	6.14495	3.65413	0.719647	0.47604	0.726201	-5.46147
hsa-mir-2116	0.744604	-1.3429	2.8321	0.415917	0.721522	0.474898	0.726201	-5.42804
hsa-mir-423	0.445498	-0.808391	1.69939	12.5426	0.718684	0.476627	0.726201	-5.64555
hsa-mir-4690	-0.773107	-2.94335	1.39714	0.74471	-0.720581	0.475471	0.726201	-5.4243
novelMiR_2235	-0.760328	-2.90102	1.38036	3.19325	-0.718454	0.476767	0.726201	-5.44782
novelMiR_3238	0.580879	-1.06541	2.22717	6.37167	0.713723	0.479655	0.729634	-5.77887
hsa-mir-199a-1,hsa-mir-199a-2,hsa-mir-199b	0.855796	-1.58054	3.29213	7.73947	0.710533	0.481608	0.731637	-5.67635
hsa-mir-382	1.1205	-2.07436	4.31535	1.41647	0.709431	0.482284	0.731697	-5.41172
hsa-mir-329-1,hsa-mir-329-2	-1.01132	-3.90404	1.88141	0.165497	-0.707181	0.483665	0.731861	-5.43297
hsa-mir-522	1.71942	-3.19479	6.63363	3.01798	0.70775	0.483316	0.731861	-5.45292
hsa-mir-449c	2.0273	-3.78597	7.84057	7.0244	0.705422	0.484747	0.732535	-5.71151
novelMiR_940,novelMiR_997	0.770781	-1.44579	2.98736	0.514939	0.703396	0.485994	0.733455	-5.43909
hsa-mir-874	0.587929	-1.10693	2.28279	5.25369	0.701685	0.487049	0.734084	-5.67128
hsa-mir-3622a	1.02851	-1.94684	4.00387	1.85297	0.699233	0.488562	0.735401	-5.44803
novelMiR_1937	0.752961	-1.42971	2.93563	0.432616	0.697807	0.489444	0.735765	-5.44466
hsa-mir-323a	1.0712	-2.03992	4.18232	1.58548	0.696472	0.49027	0.736045	-5.42784
hsa-mir-1908	0.847422	-1.62588	3.32073	1.66588	0.693064	0.492383	0.737811	-5.42424
novelMiR_2194,novelMiR_245,novelMiR_272,novelMiR_3415,novelMiR_4355	0.866665	-1.66484	3.39817	2.89675	0.692506	0.492729	0.737811	-5.43385
novelMiR_101,novelMiR_1167,novelMiR_1168,novelMiR_1263,novelMiR_1313,novelMiR_1619,novelMiR_1764,novelMiR_1798,novelMiR_2039,novelMiR_231,novelMiR_2486,novelMiR_2656,novelMiR_2797,novelMiR_2977,novelMiR_3021,novelMiR_3025,novelMiR_3029,novelMiR_31,novelMiR_3470,novelMiR_3543,novelMiR_3739,novelMiR_3747,novelMiR_4324,novelMiR_56	0.807103	-1.58296	3.19716	2.0882	0.683079	0.498601	0.745632	-5.42003
hsa-mir-3679	0.810821	-1.60983	3.23147	1.42259	0.677555	0.50206	0.74983	-5.43709
hsa-mir-186	0.413903	-0.824289	1.65209	10.1683	0.676179	0.502924	0.750145	-5.68309
novelMiR_2265	-0.687792	-2.76285	1.38726	1.60846	-0.670469	0.506516	0.754526	-5.42722
hsa-mir-3690-1,hsa-mir-3690-2,novelMiR_2066,novelMiR_2148	1.04874	-2.12323	4.22071	2.70994	0.66879	0.507575	0.755125	-5.44845
hsa-mir-4724,hsa-mir-4724*	0.891424	-1.81488	3.59773	1.12785	0.666283	0.509159	0.756372	-5.44611
novelMiR_1833,novelMiR_2144,novelMiR_2145,novelMiR_2842	-0.276974	-1.11955	0.565604	4.31909	-0.664936	0.510011	0.756372	-5.64618
novelMiR_1954,novelMiR_4163	-0.854432	-3.45601	1.74715	4.04575	-0.664342	0.510386	0.756372	-5.58801
novelMiR_1870	0.855066	-1.7699	3.48003	2.29675	0.658911	0.513831	0.758399	-5.43681
novelMiR_2287	0.81706	-1.68559	3.31971	3.61102	0.660397	0.512887	0.758399	-5.5528
novelMiR_3313	-0.769583	-3.13355	1.59438	0.83355	-0.658515	0.514082	0.758399	-5.45644
novelMiR_4286,novelMiR_4287	0.761533	-1.57944	3.10251	0.180799	0.658027	0.514392	0.758399	-5.45767
hsa-mir-339,novelMiR_4186	-0.394681	-1.61721	0.827844	6.99141	-0.65304	0.517568	0.762103	-5.79638
novelMiR_1385,novelMiR_1386	-1.03756	-4.277	2.20189	0.674922	-0.647877	0.520866	0.76598	-5.45634
novelMiR_3919	-0.541495	-2.24861	1.16562	3.16676	-0.641628	0.524874	0.770887	-5.50275
hsa-mir-144	0.91579	-1.97833	3.80991	1.54673	0.640075	0.525872	0.771369	-5.46824
novelMiR_201	-0.867583	-3.61499	1.87983	6.35618	-0.638762	0.526717	0.771624	-5.79675
hsa-let-7c	0.429969	-0.936603	1.79654	12.7899	0.636437	0.528215	0.771852	-5.69605
novelMiR_2441	-0.314076	-1.31073	0.682581	3.92616	-0.637442	0.527568	0.771852	-5.55167
novelMiR_3858	-0.762394	-3.18995	1.66516	2.04084	-0.635274	0.528965	0.771967	-5.48342
hsa-mir-372	1.13505	-2.49476	4.76485	0.590193	0.632531	0.530737	0.772592	-5.47861
novelMiR_2463	0.793097	-1.74251	3.3287	1.20736	0.632698	0.530629	0.772592	-5.47416
hsa-mir-1285-1,hsa-mir-1285-2,novelMiR_1052,novelMiR_1978,novelMiR_230,novelMiR_3738,novelMiR_3828,novelMiR_4143,novelMiR_494,novelMiR_54,novelMiR_837,novelMiR_897	0.611027	-1.34978	2.57184	2.46586	0.630341	0.532153	0.772697	-5.45309
novelMiR_1801,novelMiR_2937,novelMiR_3125,novelMiR_3771	1.298	-2.8639	5.45989	4.79598	0.630861	0.531817	0.772697	-5.70068
hsa-mir-4746	-0.701498	-2.9801	1.57711	2.10284	-0.622743	0.537084	0.778873	-5.45972
hsa-mir-556	-0.724349	-3.08112	1.63242	0.266547	-0.6217	0.537762	0.778874	-5.48344
hsa-mir-1299,novelMiR_3214	-1.26869	-5.42218	2.8848	1.12979	-0.617865	0.540261	0.78151	-5.48402
novelMiR_4223	0.460548	-1.05032	1.97142	7.08293	0.616594	0.541091	0.781727	-5.80937
hsa-mir-10b	-1.05388	-4.54079	2.43302	13.6923	-0.611369	0.544508	0.783044	-5.70892
novelMiR_1737	0.777971	-1.79286	3.3488	0.901531	0.612127	0.544012	0.783044	-5.48724
novelMiR_2263	-0.688246	-2.96664	1.59014	0.633851	-0.611036	0.544726	0.783044	-5.48588
novelMiR_3403	0.656184	-1.50833	2.82069	6.64024	0.613221	0.543296	0.783044	-5.82677
hsa-mir-185	0.440226	-1.03163	1.91208	9.01845	0.605009	0.548683	0.785785	-5.7574
novelMiR_1630	0.562011	-1.31536	2.43938	1.72603	0.605544	0.548331	0.785785	-5.46068
novelMiR_2302	0.893563	-2.08409	3.87122	2.12338	0.607019	0.547362	0.785785	-5.48187
novelMiR_3164	-0.527605	-2.29806	1.24285	0.572282	-0.602803	0.550135	0.786884	-5.49357
novelMiR_176,novelMiR_2640,novelMiR_2949	0.894563	-2.11261	3.90173	0.58252	0.601734	0.550839	0.786913	-5.49507
hsa-mir-618	-0.954205	-4.16877	2.26036	1.17642	-0.600442	0.551691	0.787152	-5.4972
novelMiR_323	-0.748725	-3.2799	1.78245	1.32916	-0.598344	0.553075	0.788149	-5.48578
novelMiR_2010	0.559367	-1.34697	2.4657	1.74398	0.593538	0.556253	0.791697	-5.48203
hsa-mir-429	-0.669717	-2.95991	1.62048	10.4206	-0.591521	0.55759	0.792174	-5.73133
novelMiR_2431	-0.919556	-4.07092	2.2318	0.697216	-0.590244	0.558437	0.792174	-5.49818
novelMiR_467,novelMiR_468	-0.528932	-2.34261	1.28475	2.43446	-0.589916	0.558655	0.792174	-5.49469
novelMiR_3169	0.741451	-1.81175	3.29465	1.07878	0.58742	0.560312	0.793546	-5.49152
hsa-mir-597	-0.624307	-2.78707	1.53845	0.635591	-0.583905	0.562652	0.795879	-5.50362
hsa-mir-196b	1.16642	-2.93383	5.26668	1.94905	0.575436	0.568307	0.802322	-5.50361
novelMiR_3396	-0.490972	-2.21818	1.23623	1.99854	-0.574996	0.568602	0.802322	-5.48556
hsa-mir-101-1,hsa-mir-101-2	-0.284336	-1.28771	0.719036	11.1371	-0.57322	0.569791	0.803015	-5.73911
hsa-mir-200c	0.591658	-1.51153	2.69484	14.2777	0.569043	0.572595	0.804648	-5.73257
hsa-mir-4677	0.506814	-1.29695	2.31058	2.18312	0.568356	0.573057	0.804648	-5.48608
novelMiR_3750	0.681479	-1.74832	3.11128	1.2323	0.567326	0.573749	0.804648	-5.49257
novelMiR_553	0.484157	-1.2407	2.20901	6.97932	0.567787	0.573439	0.804648	-5.82883
hsa-mir-585	0.920076	-2.36945	4.2096	2.11378	0.565772	0.574795	0.805132	-5.47814
hsa-mir-653	-0.762207	-3.49641	1.972	2.03829	-0.563889	0.576063	0.805534	-5.49003
novelMiR_786,novelMiR_94	0.774809	-2.00767	3.55729	3.13859	0.563267	0.576482	0.805534	-5.59768
hsa-mir-106a	-0.430809	-1.98153	1.11991	5.43238	-0.561956	0.577366	0.805791	-5.80565
hsa-mir-1229,hsa-mir-1229*	0.748153	-1.96604	3.46235	1.37436	0.557571	0.580329	0.808154	-5.50808
hsa-mir-6721	0.496799	-1.30898	2.30258	0.780645	0.556501	0.581052	0.808154	-5.51817
novelMiR_1451	1.0164	-2.6792	4.712	2.1716	0.556331	0.581168	0.808154	-5.4901
novelMiR_78	0.745612	-1.98033	3.47155	1.96974	0.553284	0.583232	0.810045	-5.52014
novelMiR_1348,novelMiR_2715,novelMiR_324,novelMiR_4332,novelMiR_791	0.569216	-1.52845	2.66688	0.765557	0.548898	0.586209	0.81093	-5.51814
novelMiR_1416	-0.649887	-3.04423	1.74445	0.314879	-0.549039	0.586113	0.81093	-5.5164
novelMiR_1661	-0.636724	-2.98464	1.71119	0.307911	-0.548555	0.586442	0.81093	-5.52471
novelMiR_424	1.24933	-3.36062	5.85929	5.12464	0.548191	0.58669	0.81093	-5.74508
novelMiR_3603	0.353693	-0.956976	1.66436	6.8262	0.545864	0.588273	0.812142	-5.86514
novelMiR_1345,novelMiR_82	0.739727	-2.03775	3.5172	0.320419	0.538731	0.593139	0.813003	-5.52723
novelMiR_1882,novelMiR_2296,novelMiR_301,novelMiR_3014,novelMiR_302,novelMiR_4252	0.760495	-2.08467	3.60566	2.51076	0.54068	0.591808	0.813003	-5.49868
novelMiR_2324	-1.3036	-6.19388	3.58667	1.22383	-0.539217	0.592807	0.813003	-5.5076
novelMiR_3118	-0.598912	-2.83615	1.63833	0.822705	-0.541505	0.591245	0.813003	-5.52014
novelMiR_3864	-0.640851	-3.03644	1.75474	4.08548	-0.541122	0.591506	0.813003	-5.60703
novelMiR_4199	0.950099	-2.60891	4.5091	1.77372	0.539997	0.592274	0.813003	-5.50628
hsa-mir-549a,novelMiR_1525	-0.640309	-3.05754	1.77692	1.13757	-0.535825	0.595127	0.814757	-5.5142
novelMiR_1127,novelMiR_1407,novelMiR_1419,novelMiR_1436,novelMiR_1437,novelMiR_1459,novelMiR_175,novelMiR_1965,novelMiR_2446,novelMiR_2447,novelMiR_2779,novelMiR_2944,novelMiR_2945,novelMiR_3275,novelMiR_3297,novelMiR_3626,novelMiR_368,novelMiR_3765,novelMiR_3766,novelMiR_3862,novelMiR_3863,novelMiR_4272,novelMiR_569,novelMiR_699,novelMiR_760	-0.412502	-1.97716	1.15216	2.78022	-0.533283	0.596869	0.81617	-5.55039
novelMiR_1878	-0.610187	-2.94064	1.72027	1.88699	-0.529631	0.599375	0.818623	-5.50907
novelMiR_1476	-0.618803	-3.01301	1.77541	0.385875	-0.522807	0.604071	0.824058	-5.53977
hsa-mir-340	-0.3991	-1.94687	1.14867	9.61784	-0.521588	0.604912	0.824228	-5.7806
hsa-mir-361	0.363303	-1.07561	1.80222	9.6331	0.510722	0.612429	0.833484	-5.77764
hsa-mir-1180	0.520257	-1.5623	2.60282	8.34666	0.505326	0.616178	0.837594	-5.81223
hsa-mir-222	-0.330389	-1.658	0.997225	11.6017	-0.50339	0.617526	0.838435	-5.77142
novelMiR_1950	0.632915	-1.9218	3.18763	0.610384	0.501135	0.619098	0.839578	-5.53858
hsa-mir-16-1,hsa-mir-16-2	-0.403117	-2.05005	1.24381	9.02258	-0.495116	0.623301	0.840342	-5.79843
hsa-mir-191	0.255423	-0.781786	1.29263	13.1537	0.498133	0.621192	0.840342	-5.76911
hsa-mir-433	0.727464	-2.2342	3.68913	1.20613	0.496852	0.622087	0.840342	-5.52437
novelMiR_3194	-0.486944	-2.48064	1.50675	0.610301	-0.494052	0.624045	0.840342	-5.54516
novelMiR_386	-0.774384	-3.94221	2.39345	1.0936	-0.494477	0.623748	0.840342	-5.54733
novelMiR_821,novelMiR_822	-0.587149	-2.9875	1.8132	0.398666	-0.494794	0.623526	0.840342	-5.55174
hsa-mir-193a	0.326082	-1.02304	1.6752	8.4516	0.488908	0.627649	0.842236	-5.80781
hsa-mir-29c	0.664005	-2.07698	3.40499	5.37976	0.490022	0.626868	0.842236	-5.76951
novelMiR_390	0.669634	-2.09795	3.43722	0.436856	0.489427	0.627285	0.842236	-5.54857
hsa-mir-133a-1,hsa-mir-133a-2,hsa-mir-133b	-0.920494	-4.74805	2.90706	1.18905	-0.486463	0.629365	0.843555	-5.543
hsa-mir-342	0.412007	-1.31286	2.13687	7.31489	0.483171	0.63168	0.845672	-5.8748
hsa-mir-184	0.849652	-2.73498	4.43429	3.3075	0.479454	0.634297	0.847311	-5.614
novelMiR_236	1.11281	-3.5832	5.80883	3.02746	0.47934	0.634378	0.847311	-5.68937
hsa-mir-1266,hsa-mir-1266*	-0.564549	-2.9782	1.8491	1.0855	-0.473129	0.638763	0.848288	-5.5368
hsa-mir-181b-1,hsa-mir-181b-2	0.481456	-1.57014	2.53306	10.0263	0.474696	0.637655	0.848288	-5.79237
hsa-mir-625,novelMiR_3660	-0.483829	-2.5446	1.57694	7.18712	-0.474912	0.637503	0.848288	-5.86865
novelMiR_1048,novelMiR_2734,novelMiR_2950	0.59611	-1.95837	3.15059	3.51468	0.472036	0.639535	0.848288	-5.55395
novelMiR_1882,novelMiR_301,novelMiR_302	0.663263	-2.15554	3.48207	2.66986	0.475962	0.636761	0.848288	-5.52791
novelMiR_3696	0.493013	-1.61848	2.6045	0.239377	0.472302	0.639348	0.848288	-5.55797
novelMiR_1436,novelMiR_1437,novelMiR_1459,novelMiR_175,novelMiR_2446,novelMiR_2447,novelMiR_2779,novelMiR_3275,novelMiR_3297,novelMiR_3626,novelMiR_3765,novelMiR_3766,novelMiR_3862,novelMiR_3863,novelMiR_4272,novelMiR_699	-0.212931	-1.12946	0.703598	4.03281	-0.469942	0.641018	0.849275	-5.69028
novelMiR_2333	0.538897	-1.79148	2.86928	0.594116	0.467768	0.642558	0.850336	-5.55718
hsa-mir-128-1,hsa-mir-128-2	0.345441	-1.15836	1.84924	11.3683	0.46466	0.644763	0.852273	-5.79083
hsa-mir-369	0.70222	-2.36406	3.76851	1.21538	0.463246	0.645767	0.85245	-5.54928
novelMiR_3081	0.600546	-2.02667	3.22776	1.56668	0.462383	0.64638	0.85245	-5.56084
novelMiR_146	0.571996	-1.94797	3.09196	12.4991	0.459145	0.648683	0.85353	-5.78991
novelMiR_4027	0.65967	-2.24119	3.56054	0.299672	0.459992	0.64808	0.85353	-5.56671
novelMiR_1781	-0.494629	-2.68613	1.69687	0.474579	-0.456552	0.65053	0.854982	-5.56824
novelMiR_1881	0.318511	-1.09596	1.73298	4.90015	0.455494	0.651284	0.854996	-5.89496
hsa-mir-125b-1,hsa-mir-125b-2	-0.430303	-2.34847	1.48786	11.7033	-0.453775	0.65251	0.855155	-5.79207
hsa-mir-338	0.668927	-2.31647	3.65432	4.80475	0.45324	0.652892	0.855155	-5.65595
novelMiR_1913	-0.537021	-2.94119	1.86714	3.14237	-0.451834	0.653896	0.855495	-5.61423
novelMiR_1606,novelMiR_1858,novelMiR_3018,novelMiR_4265	0.548242	-1.91405	3.01053	0.524207	0.450385	0.654931	0.855876	-5.5636
novelMiR_2014	0.926545	-3.24639	5.09948	1.98004	0.449134	0.655825	0.855962	-5.55273
novelMiR_2670	-0.813192	-4.4917	2.86532	1.45119	-0.44717	0.65723	0.855962	-5.56
novelMiR_3391	-0.486168	-2.68469	1.71236	0.470345	-0.447308	0.657131	0.855962	-5.57079
novelMiR_1707	-0.589882	-3.27247	2.09271	2.44193	-0.444798	0.658929	0.856689	-5.63242
novelMiR_2933	0.443927	-1.58186	2.46971	1.34731	0.44327	0.660023	0.856689	-5.55381
novelMiR_4386	-0.450469	-2.50522	1.60428	0.749914	-0.443463	0.659885	0.856689	-5.56931
novelMiR_1405,novelMiR_2893,novelMiR_3133	-0.486345	-2.72266	1.74998	0.993548	-0.439908	0.662436	0.856919	-5.55317
novelMiR_362	0.269066	-0.963041	1.50117	7.42608	0.441734	0.661125	0.856919	-5.90098
novelMiR_3690	-0.224337	-1.25359	0.804915	3.9358	-0.44089	0.661731	0.856919	-5.64495
novelMiR_1365	0.952816	-3.46466	5.37029	4.61396	0.436301	0.665028	0.858469	-5.77867
novelMiR_1497,novelMiR_1604,novelMiR_1758,novelMiR_1813,novelMiR_3520,novelMiR_755	0.576255	-2.09624	3.24875	1.4864	0.436164	0.665127	0.858469	-5.56826
hsa-mir-149	0.628402	-2.31152	3.56832	8.56626	0.432368	0.667859	0.860308	-5.85833
hsa-mir-203a	0.724789	-2.66812	4.1177	10.2913	0.432106	0.668048	0.860308	-5.80618
novelMiR_1887	-0.505094	-2.89247	1.88228	0.437901	-0.427961	0.671038	0.862227	-5.57784
novelMiR_756,novelMiR_948	-0.854365	-4.88679	3.17806	0.771083	-0.428576	0.670593	0.862227	-5.57402
novelMiR_1472	-0.503308	-2.89419	1.88758	1.59277	-0.42582	0.672584	0.863249	-5.56314
hsa-mir-126	0.595877	-2.28368	3.47543	8.41144	0.418583	0.67782	0.867548	-5.82525
hsa-mir-197	0.357976	-1.38953	2.10548	8.14754	0.414367	0.680879	0.867548	-5.84452
hsa-mir-582	-0.564493	-3.30762	2.17863	4.44606	-0.416259	0.679506	0.867548	-5.75722
novelMiR_1172,novelMiR_138,novelMiR_1505,novelMiR_3526,novelMiR_685,novelMiR_915	0.566355	-2.19601	3.32872	1.40142	0.414724	0.68062	0.867548	-5.57391
novelMiR_1776	0.467011	-1.81627	2.75029	0.158931	0.413731	0.681341	0.867548	-5.58387
novelMiR_2836	0.39432	-1.52967	2.31831	1.03025	0.414569	0.680733	0.867548	-5.57596
novelMiR_3352,novelMiR_359,novelMiR_3916	-0.336815	-1.98699	1.31336	2.36119	-0.412868	0.681968	0.867548	-5.57178
novelMiR_3608	0.395664	-1.53567	2.327	4.47708	0.4144	0.680855	0.867548	-5.84347
hsa-mir-4787	0.451446	-1.77384	2.67673	0.838225	0.410366	0.683787	0.867941	-5.58066
novelMiR_2714,novelMiR_2738,novelMiR_2745,novelMiR_2751,novelMiR_579,novelMiR_596,novelMiR_600,novelMiR_601,novelMiR_605	0.404339	-1.58374	2.39242	0.456156	0.411398	0.683036	0.867941	-5.57704
hsa-mir-1249	0.625987	-2.53711	3.78908	2.24376	0.400318	0.69111	0.870109	-5.55771
hsa-mir-148a	-0.321368	-1.95189	1.30915	13.1903	-0.398684	0.692304	0.870109	-5.80981
hsa-mir-27b	0.388894	-1.57107	2.34886	13.1253	0.40136	0.690349	0.870109	-5.8097
hsa-mir-3149	-0.377134	-2.286	1.53173	0.381616	-0.399642	0.691604	0.870109	-5.58544
hsa-mir-34a	0.368728	-1.49684	2.23429	6.06909	0.399803	0.691486	0.870109	-5.94374
hsa-mir-4647	-0.396864	-2.38561	1.59189	0.478463	-0.403657	0.688673	0.870109	-5.58589
hsa-mir-590	0.415483	-1.66291	2.49387	2.84028	0.404369	0.688154	0.870109	-5.57094
novelMiR_621	0.94974	-3.77991	5.67939	2.74183	0.406188	0.686828	0.870109	-5.70846
novelMiR_91	-0.180407	-1.09214	0.731326	4.4115	-0.400255	0.691156	0.870109	-5.7864
hsa-mir-660	0.341169	-1.4018	2.08414	7.20622	0.395942	0.694309	0.870994	-5.90588
novelMiR_3292	0.478707	-1.96872	2.92613	0.583274	0.39565	0.694523	0.870994	-5.59042
novelMiR_2818	0.481449	-1.99196	2.95486	0.139043	0.393737	0.695923	0.871799	-5.59457
hsa-mir-30b	-0.349752	-2.17963	1.48012	9.53271	-0.386625	0.701139	0.874667	-5.83372
hsa-mir-3150b	0.393427	-1.67132	2.45818	0.858606	0.385432	0.702015	0.874667	-5.59335
novelMiR_1033,novelMiR_1042,novelMiR_1080,novelMiR_1309,novelMiR_1330,novelMiR_1347,novelMiR_1373,novelMiR_1382,novelMiR_1400,novelMiR_1562,novelMiR_16,novelMiR_1657,novelMiR_1658,novelMiR_185,novelMiR_1973,novelMiR_2199,novelMiR_2209,novelMiR_2390,novelMiR_2394,novelMiR_2465,novelMiR_2470,novelMiR_2550,novelMiR_2651,novelMiR_2692,novelMiR_2759,novelMiR_2762,novelMiR_2856,novelMiR_2946,novelMiR_3…	-0.375559	-2.34632	1.5952	2.54089	-0.385474	0.701984	0.874667	-5.60147
novelMiR_2251	0.482782	-2.05025	3.01581	0.98523	0.385533	0.701941	0.874667	-5.58836
novelMiR_2294	-0.389956	-2.42922	1.6493	4.71347	-0.386807	0.701005	0.874667	-5.83869
hsa-mir-676	0.431599	-1.8478	2.711	1.59741	0.383011	0.703795	0.875935	-5.56554
hsa-mir-4326	0.894518	-3.88629	5.67532	4.60745	0.378477	0.707132	0.878013	-5.77783
novelMiR_1917	-0.544333	-3.46006	2.37139	0.535312	-0.377632	0.707754	0.878013	-5.58253
novelMiR_397	0.495314	-2.14768	3.13831	1.11967	0.379084	0.706685	0.878013	-5.5828
novelMiR_1645,novelMiR_1755,novelMiR_1766,novelMiR_2071,novelMiR_2252,novelMiR_2297,novelMiR_2358,novelMiR_2687,novelMiR_2717,novelMiR_273,novelMiR_3033,novelMiR_3053,novelMiR_3083,novelMiR_3234,novelMiR_3276,novelMiR_3346,novelMiR_3457,novelMiR_3497,novelMiR_3680,novelMiR_3798,novelMiR_396,novelMiR_3998,novelMiR_543,novelMiR_687,novelMiR_93,novelMiR_984	0.385759	-1.70125	2.47277	1.96537	0.373889	0.710515	0.880488	-5.57511
novelMiR_1425,novelMiR_1479,novelMiR_196,novelMiR_2100,novelMiR_2291,novelMiR_2588,novelMiR_2892,novelMiR_2899,novelMiR_290,novelMiR_2904,novelMiR_3344,novelMiR_3833,novelMiR_4151,novelMiR_49	0.347724	-1.55624	2.25168	0.72912	0.369427	0.713811	0.88267	-5.58746
novelMiR_159,novelMiR_830	-0.419362	-2.70947	1.87075	0.830227	-0.370411	0.713084	0.88267	-5.58259
novelMiR_3994	0.490307	-2.20666	3.18727	1.35998	0.367742	0.715057	0.88326	-5.58895
hsa-mir-2277	0.408908	-1.85943	2.67725	1.74899	0.364644	0.71735	0.884707	-5.57958
hsa-mir-675,hsa-mir-675*	-0.915329	-6.01533	4.18468	1.77319	-0.363043	0.718536	0.884707	-5.59222
novelMiR_4002	-0.488833	-3.20543	2.22776	3.06646	-0.363988	0.717836	0.884707	-5.65133
hsa-mir-155	-0.428984	-2.87625	2.01828	10.2783	-0.354577	0.724819	0.885805	-5.83714
hsa-mir-4662a	0.560989	-2.58882	3.71079	1.09879	0.360265	0.720596	0.885805	-5.59417
novelMiR_1046	-0.451935	-3.02032	2.11645	0.850881	-0.355932	0.723813	0.885805	-5.5925
novelMiR_1209,novelMiR_1210	-0.417514	-2.7937	1.95867	0.543835	-0.35542	0.724193	0.885805	-5.60197
novelMiR_2291,novelMiR_3344	-0.387954	-2.58746	1.81155	0.436348	-0.356785	0.723179	0.885805	-5.59313
novelMiR_2910	-0.426832	-2.83985	1.98618	0.711448	-0.357807	0.72242	0.885805	-5.60135
novelMiR_682	0.450756	-2.08696	2.98847	2.69061	0.359294	0.721316	0.885805	-5.63129
hsa-mir-196a-1,hsa-mir-196a-2	0.866351	-4.13119	5.86389	2.40182	0.350662	0.727732	0.887478	-5.59032
novelMiR_321	0.455476	-2.17171	3.08266	3.02488	0.350692	0.727709	0.887478	-5.56973
novelMiR_2195	0.406966	-1.94906	2.763	1.07247	0.349404	0.728668	0.887679	-5.59396
hsa-mir-22	0.364546	-1.76923	2.49832	12.3847	0.345585	0.731515	0.888211	-5.83414
hsa-mir-4802	0.334716	-1.65956	2.329	0.805042	0.339502	0.736056	0.888211	-5.60788
novelMiR_1074	0.3354	-1.63	2.3008	0.412005	0.345194	0.731806	0.888211	-5.60455
novelMiR_1432	0.355287	-1.75426	2.46483	1.84669	0.340677	0.735178	0.888211	-5.58575
novelMiR_1449,novelMiR_180	0.41414	-2.04783	2.87611	1.0791	0.340264	0.735487	0.888211	-5.59553
novelMiR_1794,novelMiR_2055,novelMiR_2116,novelMiR_2181,novelMiR_3935	0.322183	-1.56228	2.20665	2.5754	0.345833	0.73133	0.888211	-5.57547
novelMiR_2264,novelMiR_2360,novelMiR_2361	0.459302	-2.27649	3.19509	0.476818	0.339599	0.735983	0.888211	-5.60398
novelMiR_3203	0.27704	-1.37031	1.92439	0.7918	0.340179	0.73555	0.888211	-5.60697
novelMiR_3513	-0.47805	-3.3229	2.3668	1.57696	-0.339911	0.73575	0.888211	-5.58875
novelMiR_4229	0.860458	-4.30918	6.03009	4.58543	0.336683	0.738164	0.88982	-5.80277
novelMiR_1825	0.795485	-4.02277	5.61374	1.97049	0.33396	0.740202	0.890635	-5.64943
novelMiR_2567	0.445288	-2.25384	3.14441	0.818762	0.33371	0.740389	0.890635	-5.59948
hsa-mir-23b	0.355062	-1.82739	2.53751	10.2485	0.329088	0.743853	0.89271	-5.84657
novelMiR_3947	0.716358	-3.68638	5.1191	5.02568	0.329123	0.743827	0.89271	-5.82729
novelMiR_4291	-0.353895	-2.53437	1.82659	1.64405	-0.328302	0.744443	0.89271	-5.60903
hsa-mir-10a	-0.587754	-4.23539	3.05988	12.5094	-0.325938	0.746217	0.892975	-5.83737
novelMiR_4233	0.354278	-1.83869	2.54725	0.391145	0.326786	0.74558	0.892975	-5.6119
novelMiR_1116	-0.259345	-1.87782	1.35913	5.74018	-0.324132	0.747573	0.893668	-5.94183
hsa-mir-30c-1,hsa-mir-30c-2	-0.221644	-1.62449	1.1812	11.8377	-0.319592	0.750986	0.894423	-5.84264
hsa-mir-320a,hsa-mir-320b-1,hsa-mir-320b-2,hsa-mir-320c-1,hsa-mir-320c-2,hsa-mir-320d-1,hsa-mir-320d-2	-0.282195	-2.06768	1.50329	10.2727	-0.319701	0.750904	0.894423	-5.84823
hsa-mir-4473	-0.495571	-3.62634	2.6352	1.90141	-0.320189	0.750537	0.894423	-5.58626
novelMiR_207,novelMiR_2843,novelMiR_3302,novelMiR_3566,novelMiR_495	-0.29177	-2.141	1.55746	1.47173	-0.319155	0.751315	0.894423	-5.61646
hsa-mir-3911	0.419654	-2.25918	3.09849	0.595163	0.316882	0.753026	0.895533	-5.61254
hsa-mir-659	-0.359164	-2.67393	1.95561	0.979145	-0.31386	0.755303	0.897312	-5.60818
hsa-mir-4498	0.32031	-1.75892	2.39955	0.696869	0.311615	0.756995	0.898395	-5.61541
novelMiR_4308	-0.197635	-1.49316	1.09789	3.44145	-0.308581	0.759285	0.900184	-5.62261
novelMiR_2040	-0.368492	-2.81807	2.08109	5.79226	-0.30429	0.762527	0.903096	-5.97988
novelMiR_1081,novelMiR_1082	0.281062	-1.60043	2.16256	0.514071	0.302169	0.764132	0.904065	-5.61529
novelMiR_1084,novelMiR_1734,novelMiR_2501,novelMiR_2868,novelMiR_2880,novelMiR_3040,novelMiR_3867,novelMiR_3892,novelMiR_686	0.364293	-2.09085	2.81943	0.774979	0.300141	0.765666	0.90495	-5.61604
hsa-mir-21	-0.245845	-1.94639	1.45469	17.9284	-0.292433	0.771508	0.905872	-5.85402
hsa-mir-4683	0.449359	-2.66526	3.56397	1.2084	0.291837	0.771961	0.905872	-5.60117
hsa-mir-4728	0.295695	-1.7345	2.32589	1.1456	0.294617	0.769851	0.905872	-5.60529
novelMiR_1103,novelMiR_1796	-0.409815	-3.21592	2.39629	2.72888	-0.295417	0.769245	0.905872	-5.59334
novelMiR_1293,novelMiR_2580,novelMiR_3131	0.316844	-1.87175	2.50544	0.929092	0.29284	0.771199	0.905872	-5.60562
novelMiR_2510	-0.327609	-2.5804	1.92519	0.359599	-0.294161	0.770197	0.905872	-5.6226
novelMiR_2799	-0.302557	-2.36246	1.75735	0.474635	-0.297105	0.767965	0.905872	-5.61153
hsa-mir-181d	0.377716	-2.29699	3.05242	7.49609	0.285654	0.776657	0.909009	-5.91469
novelMiR_4132	0.287288	-1.75033	2.32491	0.41995	0.285197	0.777005	0.909009	-5.62432
novelMiR_469	0.203987	-1.235	1.64297	5.00203	0.286745	0.775828	0.909009	-5.94097
hsa-mir-141	0.311486	-1.92097	2.54395	8.59815	0.282232	0.77926	0.910721	-5.87316
novelMiR_3010	0.265845	-1.66413	2.19582	1.2777	0.27863	0.782003	0.912186	-5.6077
novelMiR_4244	0.30728	-1.92453	2.53909	1.8914	0.278502	0.782101	0.912186	-5.59693
novelMiR_1637	-0.232122	-1.93878	1.47454	2.67743	-0.275119	0.78468	0.913342	-5.59758
novelMiR_195	-0.427817	-3.56628	2.71064	0.410633	-0.275735	0.784209	0.913342	-5.6272
novelMiR_1226	0.246548	-1.58037	2.07346	5.55163	0.272982	0.786309	0.913574	-5.93983
novelMiR_2314	0.363831	-2.34445	3.07211	1.23449	0.271743	0.787256	0.913574	-5.62053
novelMiR_792	-0.227933	-1.92467	1.4688	3.91786	-0.271734	0.787262	0.913574	-5.81817
novelMiR_2583	0.281772	-1.82869	2.39224	1.28852	0.270067	0.788535	0.914128	-5.60847
novelMiR_1447	-0.378943	-3.24658	2.48869	0.920679	-0.267301	0.790648	0.914482	-5.62353
novelMiR_3144	-0.258746	-2.22234	1.70485	1.08359	-0.266546	0.791225	0.914482	-5.62141
novelMiR_3685	0.244947	-1.60514	2.09503	1.76455	0.267813	0.790257	0.914482	-5.61701
novelMiR_1927,novelMiR_1928	-0.24442	-2.14124	1.6524	1.25162	-0.260653	0.795734	0.918769	-5.62298
hsa-mir-34c	0.487218	-3.32766	4.3021	5.41314	0.258341	0.797504	0.91989	-5.95921
novelMiR_1170	0.220265	-1.55849	1.99902	4.90632	0.250485	0.803529	0.924984	-5.88771
novelMiR_3399,novelMiR_3400,novelMiR_3559,novelMiR_3679,novelMiR_752	0.122521	-0.865485	1.11053	4.0031	0.250843	0.803254	0.924984	-5.73248
hsa-mir-215	-0.326661	-3.0011	2.34778	4.86737	-0.247067	0.806154	0.925414	-5.78504
hsa-mir-219-1	-0.24442	-2.241	1.75216	3.25333	-0.247628	0.805723	0.925414	-5.67774
novelMiR_1374,novelMiR_2992,novelMiR_4164,novelMiR_4277,novelMiR_4349	0.20583	-1.48798	1.89964	0.662833	0.245808	0.807122	0.925414	-5.63489
novelMiR_4093	-0.314101	-2.89499	2.26679	0.164909	-0.24618	0.806836	0.925414	-5.62605
hsa-mir-210	-0.212181	-2.04436	1.61999	9.25016	-0.234256	0.816013	0.931892	-5.87796
novelMiR_2240	-0.233777	-2.22897	1.76142	0.534191	-0.237011	0.813891	0.931892	-5.62408
novelMiR_3217,novelMiR_3584,novelMiR_3672,novelMiR_4276,novelMiR_883	0.273913	-2.08354	2.63137	2.87051	0.235028	0.815419	0.931892	-5.60162
novelMiR_4005	0.207597	-1.57171	1.9869	4.10536	0.236005	0.814665	0.931892	-5.7812
novelMiR_1537,novelMiR_2129,novelMiR_2787	-0.363027	-3.54716	2.8211	4.52014	-0.230621	0.818817	0.932039	-5.77562
novelMiR_1683	0.308274	-2.38486	3.00141	1.26577	0.231542	0.818106	0.932039	-5.62659
novelMiR_2562	0.249139	-1.94307	2.44135	0.881931	0.229886	0.819384	0.932039	-5.63251
novelMiR_2770,novelMiR_610	0.278763	-2.15239	2.70992	3.3864	0.231939	0.8178	0.932039	-5.70685
hsa-mir-7-1,hsa-mir-7-2,hsa-mir-7-3	-0.218946	-2.16362	1.72573	11.1335	-0.227741	0.821039	0.932078	-5.86995
novelMiR_4035	-0.231504	-2.28662	1.82361	0.799617	-0.227863	0.820945	0.932078	-5.63274
hsa-mir-487b	0.34883	-2.79065	3.48831	0.693257	0.224754	0.823346	0.93291	-5.62431
novelMiR_2093	-0.301219	-3.01295	2.41052	0.220426	-0.224691	0.823394	0.93291	-5.63649
hsa-mir-146a	-0.225309	-2.27503	1.82441	8.64682	-0.222349	0.825205	0.933365	-5.89236
novelMiR_1020,novelMiR_1109,novelMiR_1725,novelMiR_1851,novelMiR_1900,novelMiR_2007,novelMiR_2087,novelMiR_2183,novelMiR_2419,novelMiR_2607,novelMiR_2626,novelMiR_2778,novelMiR_2780,novelMiR_2812,novelMiR_2957,novelMiR_317,novelMiR_3221,novelMiR_3496,novelMiR_3553,novelMiR_3661,novelMiR_3688,novelMiR_3697,novelMiR_3847,novelMiR_3932,novelMiR_4106,novelMiR_4331,novelMiR_498,novelMiR_58,novelMiR_58…	-0.250895	-2.53624	2.03445	0.570297	-0.222071	0.825419	0.933365	-5.63466
hsa-mir-26a-1,hsa-mir-26a-2	-0.126305	-1.32307	1.07046	15.3918	-0.213483	0.832064	0.934033	-5.86512
hsa-mir-3150a	-0.281123	-2.9445	2.38225	0.911002	-0.213509	0.832044	0.934033	-5.6285
hsa-mir-378a,novelMiR_2507	0.183149	-1.52497	1.89127	13.4113	0.216889	0.829427	0.934033	-5.86363
novelMiR_1264	0.255645	-2.12416	2.63545	8.61722	0.217294	0.829114	0.934033	-5.88979
novelMiR_2405	-0.238304	-2.45807	1.98146	0.145741	-0.217158	0.829219	0.934033	-5.64065
novelMiR_3852	-0.225065	-2.36104	1.91091	1.56716	-0.213139	0.83233	0.934033	-5.62577
novelMiR_4239	0.203552	-1.72396	2.13107	1.31685	0.213613	0.831963	0.934033	-5.62174
novelMiR_852	0.330831	-2.81228	3.47394	3.91982	0.21291	0.832508	0.934033	-5.81619
hsa-mir-9-1,hsa-mir-9-2,hsa-mir-9-3,hsa-mir-9-3*	-0.305796	-3.26035	2.64875	6.27748	-0.209359	0.835259	0.93512	-5.92258
novelMiR_3035	-0.0978033	-1.04134	0.84573	4.35277	-0.209675	0.835014	0.93512	-5.83404
novelMiR_4114	-0.0975286	-1.04366	0.848604	4.36229	-0.208512	0.835916	0.93512	-5.83533
hsa-mir-1277,novelMiR_3223,novelMiR_344,novelMiR_345,novelMiR_4004,novelMiR_4006,novelMiR_4007,novelMiR_4325,novelMiR_788,novelMiR_975	-0.129776	-1.49424	1.23469	0.57383	-0.192391	0.848436	0.936231	-5.64118
hsa-mir-15b	0.162766	-1.57581	1.90134	6.46613	0.189374	0.850783	0.936231	-5.98831
hsa-mir-181a-1,hsa-mir-181a-2,hsa-mir-181c	0.229157	-2.05292	2.51124	11.164	0.20312	0.840099	0.936231	-5.87467
hsa-mir-20b	0.203596	-1.91357	2.32076	5.12338	0.194521	0.846779	0.936231	-5.93641
hsa-mir-27a	0.135862	-1.29202	1.56375	13.0238	0.192467	0.848377	0.936231	-5.86933
hsa-mir-335	-0.216095	-2.56262	2.13043	8.34603	-0.186281	0.853191	0.936231	-5.91224
hsa-mir-4726	0.19554	-1.78278	2.17386	1.19909	0.199935	0.842572	0.936231	-5.63718
hsa-mir-651	0.242325	-2.29907	2.78372	4.21648	0.192876	0.848059	0.936231	-5.74998
novelMiR_1179,novelMiR_147,novelMiR_2491,novelMiR_2635,novelMiR_289,novelMiR_3504,novelMiR_3776,novelMiR_4062,novelMiR_4063,novelMiR_4340,novelMiR_540,novelMiR_561,novelMiR_627,novelMiR_746,novelMiR_874,novelMiR_945	0.236855	-2.32037	2.79408	1.06798	0.187355	0.852355	0.936231	-5.62948
novelMiR_1803	-0.197101	-2.33635	1.94215	1.62232	-0.186371	0.853122	0.936231	-5.63523
novelMiR_1940	-0.198317	-2.31203	1.9154	0.967936	-0.189786	0.850462	0.936231	-5.63606
novelMiR_2033	0.404566	-3.74235	4.55148	6.12506	0.19734	0.844588	0.936231	-5.93482
novelMiR_2594	0.109342	-1.00486	1.22354	3.79607	0.198507	0.843681	0.936231	-5.69916
novelMiR_3743	-0.262217	-2.98555	2.46112	0.41511	-0.194765	0.84659	0.936231	-5.64344
novelMiR_4097	-0.293853	-3.28295	2.69524	1.55464	-0.198857	0.843409	0.936231	-5.62083
novelMiR_4133	-0.227221	-2.46331	2.00886	2.18272	-0.205547	0.838215	0.936231	-5.60661
novelMiR_651	-0.135369	-1.49353	1.22279	5.14258	-0.201613	0.841269	0.936231	-5.98329
novelMiR_745	-0.262949	-2.91205	2.38616	1.46032	-0.200781	0.841915	0.936231	-5.6197
novelMiR_931	0.209763	-2.06364	2.48317	2.59959	0.18664	0.852912	0.936231	-5.68064
novelMiR_991	-0.0906456	-1.04576	0.864465	4.31952	-0.191975	0.84876	0.936231	-5.83633
novelMiR_1455	-0.302935	-3.64915	3.04328	1.08317	-0.183125	0.85565	0.936249	-5.62411
novelMiR_3466	0.204076	-2.04627	2.45442	0.263003	0.18344	0.855405	0.936249	-5.64252
novelMiR_3881	0.297037	-2.95365	3.54772	2.22015	0.184836	0.854317	0.936249	-5.62198
hsa-mir-15a,novelMiR_2948	-0.187027	-2.36122	1.98717	3.79823	-0.174003	0.862764	0.94224	-5.71219
hsa-mir-93	-0.0736321	-0.92518	0.777916	9.68157	-0.174908	0.862058	0.94224	-5.89257
hsa-mir-6513,hsa-mir-6513*	0.189609	-2.03915	2.41837	0.255404	0.172087	0.864261	0.942979	-5.64352
hsa-mir-576	0.19722	-2.15455	2.54899	4.40086	0.169632	0.866178	0.944175	-5.73524
hsa-mir-940	-0.163587	-2.13868	1.81151	1.97264	-0.167538	0.867814	0.94462	-5.63925
novelMiR_140,novelMiR_141,novelMiR_2554,novelMiR_2823,novelMiR_868	0.244224	-2.71383	3.20227	2.78158	0.167007	0.868229	0.94462	-5.61534
novelMiR_2907	-0.20046	-2.6653	2.26438	0.293543	-0.164509	0.870181	0.945849	-5.65299
hsa-mir-99a	-0.145767	-1.96859	1.67706	14.5708	-0.161758	0.872333	0.947292	-5.87303
hsa-mir-3605	-0.187728	-2.59465	2.21919	2.56418	-0.157767	0.875455	0.949787	-5.63202
hsa-mir-1306	-0.197544	-2.77707	2.38199	2.78765	-0.154908	0.877694	0.950144	-5.6312
novelMiR_1569,novelMiR_261,novelMiR_3365	-0.144889	-2.04578	1.756	2.08022	-0.154181	0.878264	0.950144	-5.63795
novelMiR_2516	0.154682	-1.86749	2.17685	1.38236	0.15473	0.877834	0.950144	-5.62977
hsa-mir-494	-0.250734	-3.61132	3.10986	1.42364	-0.150921	0.880817	0.951358	-5.63712
hsa-mir-885	0.227478	-2.82716	3.28212	2.91339	0.150637	0.88104	0.951358	-5.77998
hsa-mir-34b	-0.243413	-3.6813	3.19448	0.965632	-0.14322	0.886855	0.954641	-5.64396
novelMiR_1501,novelMiR_247,novelMiR_3290	-0.155094	-2.35629	2.04611	2.73501	-0.142524	0.887401	0.954641	-5.62268
novelMiR_2336	-0.211795	-3.18868	2.7651	3.21666	-0.143914	0.88631	0.954641	-5.73691
novelMiR_3488	0.202959	-2.61828	3.0242	1.59983	0.145518	0.885052	0.954641	-5.63901
hsa-mir-203b	0.261227	-3.59159	4.11405	2.50818	0.137148	0.89162	0.956032	-5.64178
hsa-mir-652	0.104404	-1.44117	1.64998	8.68499	0.13664	0.892019	0.956032	-5.91807
novelMiR_2069	-0.14344	-2.25292	1.96604	0.929261	-0.137546	0.891308	0.956032	-5.64236
novelMiR_4111	-0.16884	-2.62106	2.28338	2.2885	-0.139273	0.889952	0.956032	-5.6156
novelMiR_2037	0.14552	-2.035	2.32604	0.70818	0.134994	0.893312	0.956526	-5.6538
novelMiR_3941	-0.122792	-1.9789	1.73332	0.559179	-0.133819	0.894235	0.956623	-5.64996
novelMiR_292	0.152959	-2.18522	2.49114	2.11874	0.132327	0.895407	0.956987	-5.61377
hsa-mir-190a	0.182416	-2.68179	3.04662	1.27853	0.128828	0.898157	0.959035	-5.63886
novelMiR_916	0.126906	-1.92543	2.17924	0.555243	0.125079	0.901104	0.96129	-5.65122
novelMiR_806,novelMiR_809	-0.119046	-2.08059	1.8425	0.541606	-0.122763	0.902926	0.96234	-5.64518
hsa-mir-345	0.075776	-1.21205	1.3636	7.7095	0.119022	0.90587	0.964303	-5.95797
novelMiR_263	0.0785988	-1.26544	1.42264	5.16759	0.118292	0.906445	0.964303	-6.00703
hsa-mir-3912	-0.112222	-2.06112	1.83668	1.90861	-0.116477	0.907874	0.96493	-5.62921
novelMiR_642	-0.13393	-2.48325	2.21539	0.526218	-0.115315	0.908788	0.96501	-5.65526
hsa-mir-106b	0.0611887	-1.03688	1.15925	9.11209	0.112718	0.910833	0.966273	-5.90481
novelMiR_2943	-0.276184	-5.32715	4.77479	1.69535	-0.110605	0.912498	0.966273	-5.67148
novelMiR_3134	0.156288	-2.70113	3.01371	1.21702	0.110637	0.912472	0.966273	-5.63937
hsa-mir-363	0.130744	-2.52544	2.78692	7.49118	0.0995667	0.921199	0.966661	-5.93734
hsa-mir-3934	0.113171	-2.19701	2.42335	3.29077	0.0990924	0.921573	0.966661	-5.65386
hsa-mir-548ah,hsa-mir-548p,novelMiR_1332,novelMiR_1538,novelMiR_1659,novelMiR_2111,novelMiR_2113,novelMiR_2125,novelMiR_2268,novelMiR_228,novelMiR_2445,novelMiR_2689,novelMiR_2894,novelMiR_3057,novelMiR_3117,novelMiR_3145,novelMiR_3158,novelMiR_3225,novelMiR_3585,novelMiR_3650,novelMiR_3740,novelMiR_3931,novelMiR_4237,novelMiR_525,novelMiR_683,novelMiR_813,novelMiR_851,novelMiR_938	-0.13791	-2.8358	2.55998	1.70536	-0.1034	0.918176	0.966661	-5.62131
hsa-mir-628	0.099262	-1.77949	1.97801	2.48667	0.106872	0.915439	0.966661	-5.61949
novelMiR_1045,novelMiR_1121,novelMiR_1122,novelMiR_1249,novelMiR_1276,novelMiR_1468,novelMiR_1469,novelMiR_1883,novelMiR_2112,novelMiR_2202,novelMiR_2203,novelMiR_2217,novelMiR_2229,novelMiR_2230,novelMiR_2232,novelMiR_2233,novelMiR_2514,novelMiR_2515,novelMiR_2760,novelMiR_2810,novelMiR_2811,novelMiR_2826,novelMiR_2923,novelMiR_2924,novelMiR_2966,novelMiR_3128,novelMiR_3150,novelMiR_3151,novelMi…	0.0772259	-1.44775	1.6022	3.72967	0.102436	0.918936	0.966661	-5.72987
novelMiR_1718,novelMiR_1744,novelMiR_2572,novelMiR_316,novelMiR_4295,novelMiR_430,novelMiR_595	-0.127911	-2.75705	2.50122	0.350576	-0.0984118	0.92211	0.966661	-5.65305
novelMiR_1891,novelMiR_2455	0.168362	-3.12027	3.45699	1.66833	0.103558	0.918052	0.966661	-5.62988
novelMiR_2237	0.0956901	-1.72078	1.91216	0.539456	0.106559	0.915686	0.966661	-5.65039
novelMiR_325	0.120022	-2.12855	2.36859	0.447136	0.10797	0.914574	0.966661	-5.65161
novelMiR_3305	-0.0814729	-1.73259	1.56964	5.22587	-0.0998131	0.921005	0.966661	-5.95827
novelMiR_898	-0.140044	-2.83981	2.55972	4.14101	-0.104928	0.916972	0.966661	-5.73655
novelMiR_524	0.113535	-2.25444	2.48151	0.76557	0.0969849	0.923236	0.966959	-5.65072
novelMiR_1821	-0.126348	-2.97544	2.72275	0.48862	-0.0897042	0.928982	0.972092	-5.65792
hsa-mir-138-1	-0.101781	-2.53397	2.33041	0.309118	-0.0846485	0.932975	0.975383	-5.6595
novelMiR_688	0.123184	-2.91281	3.15918	1.12886	0.0820734	0.935009	0.976621	-5.63946
novelMiR_3263	0.138574	-3.36564	3.64279	6.16438	0.079991	0.936654	0.977452	-5.96488
hsa-mir-187	-0.138398	-3.79648	3.51968	5.94411	-0.0765291	0.93939	0.978762	-5.99283
novelMiR_1051	0.0944877	-2.41216	2.60113	1.24034	0.0762489	0.939611	0.978762	-5.64828
novelMiR_3467	0.0792557	-2.14242	2.30093	0.313967	0.0721608	0.942843	0.98124	-5.65337
hsa-mir-3616	0.074709	-2.47144	2.62086	0.393732	0.0593526	0.952975	0.985166	-5.65352
hsa-mir-548ah,hsa-mir-548p,novelMiR_1332,novelMiR_1538,novelMiR_1659,novelMiR_2113,novelMiR_2125,novelMiR_2268,novelMiR_228,novelMiR_2445,novelMiR_2689,novelMiR_2894,novelMiR_3057,novelMiR_3117,novelMiR_3145,novelMiR_3158,novelMiR_3225,novelMiR_3585,novelMiR_3650,novelMiR_3740,novelMiR_3931,novelMiR_4237,novelMiR_525,novelMiR_683,novelMiR_813,novelMiR_851,novelMiR_938	-0.0783307	-2.77771	2.62105	1.70845	-0.0586974	0.953493	0.985166	-5.62456
hsa-mir-548j	0.0770374	-2.44921	2.60329	1.45309	0.0616845	0.95113	0.985166	-5.64884
hsa-mir-598	0.104509	-3.1581	3.36712	4.28099	0.0647948	0.948669	0.985166	-5.76208
novelMiR_1763	0.0902011	-2.83323	3.01363	6.99003	0.0624124	0.950554	0.985166	-5.96352
novelMiR_2135	-0.072868	-2.60908	2.46334	0.781175	-0.058117	0.953953	0.985166	-5.64375
novelMiR_37	0.066777	-2.32127	2.45482	1.76805	0.0565634	0.955182	0.985166	-5.62769
novelMiR_3890	0.121829	-3.84825	4.09191	6.97078	0.0620729	0.950822	0.985166	-5.95711
novelMiR_4334	0.0402982	-1.19095	1.27155	3.55785	0.0662051	0.947553	0.985166	-5.71404
novelMiR_958	-0.0769351	-2.80208	2.64821	0.218142	-0.0571066	0.954752	0.985166	-5.6615
novelMiR_2267	0.0566241	-2.03545	2.14869	1.20475	0.054749	0.956618	0.985763	-5.63942
novelMiR_3737	-0.0689211	-2.71063	2.57278	0.302381	-0.0527739	0.958182	0.98649	-5.66237
hsa-mir-320e	0.0560132	-2.16684	2.27887	4.75804	0.0509718	0.959609	0.987075	-5.94556
hsa-mir-550a-1,hsa-mir-550a-2	-0.0563306	-2.42703	2.31437	3.09156	-0.0480639	0.961911	0.987676	-5.65656
novelMiR_423	0.054796	-2.23847	2.34806	0.210825	0.0483333	0.961698	0.987676	-5.66085
hsa-mir-4781	-0.0388553	-1.72692	1.64921	1.25652	-0.04656	0.963102	0.987931	-5.64496
novelMiR_3704	-0.0649565	-2.94758	2.81767	0.59209	-0.0455812	0.963877	0.987931	-5.65949
hsa-mir-122	-0.0535752	-2.88408	2.77693	1.24024	-0.0382869	0.969655	0.988029	-5.6399
novelMiR_1265	-0.0193065	-0.946348	0.907735	4.34729	-0.0421266	0.966613	0.988029	-5.85774
novelMiR_1321	0.0582966	-3.01509	3.13169	3.3112	0.0383687	0.96959	0.988029	-5.76757
novelMiR_1735,novelMiR_1736	0.0575955	-2.62353	2.73873	0.552207	0.0434532	0.965562	0.988029	-5.66355
novelMiR_3718	0.0514302	-2.54962	2.65248	2.26153	0.0399964	0.9683	0.988029	-5.64756
novelMiR_3719	0.0514302	-2.54962	2.65248	2.26153	0.0399964	0.9683	0.988029	-5.64756
novelMiR_655	0.036445	-1.91035	1.98324	3.5003	0.0378676	0.969987	0.988029	-5.72194
hsa-mir-32	0.0325805	-1.84267	1.90783	6.35812	0.035144	0.972144	0.989351	-5.96665
hsa-mir-130b	-0.0369469	-2.38927	2.31537	6.0545	-0.0317711	0.974817	0.989443	-5.9641
novelMiR_1920	-0.035148	-2.18384	2.11355	0.262096	-0.0330885	0.973773	0.989443	-5.65982
novelMiR_2953,novelMiR_2954,novelMiR_4032	-0.0391791	-2.48067	2.40231	1.43084	-0.0324601	0.974271	0.989443	-5.6432
novelMiR_3325	-0.0352048	-2.39347	2.32306	4.62828	-0.0301967	0.976064	0.989836	-5.92117
novelMiR_3271	-0.035693	-2.72692	2.65554	0.2378	-0.0268277	0.978734	0.991669	-5.66007
hsa-mir-1250	-0.0273075	-2.63574	2.58112	1.17987	-0.0211765	0.983213	0.991838	-5.6555
hsa-mir-30e	-0.0179171	-1.50601	1.47018	11.9959	-0.0243551	0.980694	0.991838	-5.89151
novelMiR_1178,novelMiR_3398,novelMiR_4224	-0.0118739	-1.0476	1.02385	6.51427	-0.02319	0.981617	0.991838	-6.01191
novelMiR_2323,novelMiR_3124	-0.0212434	-1.79868	1.75619	2.14937	-0.0241758	0.980836	0.991838	-5.66333
novelMiR_2342	-0.0210078	-1.9489	1.90688	1.31654	-0.0220419	0.982527	0.991838	-5.64097
novelMiR_237	0.0232614	-2.51484	2.56136	1.16468	0.0185387	0.985304	0.993076	-5.63702
novelMiR_2609	0.0199799	-2.6477	2.68766	0.687323	0.0151499	0.98799	0.994911	-5.6484
hsa-mir-4449	-0.000283482	-2.24726	2.24669	2.087	-0.000255198	0.999798	0.999798	-5.64345
novelMiR_200	-0.00888372	-2.65858	2.64082	0.891377	-0.00678187	0.994624	0.999798	-5.65836
novelMiR_2076	0.00726114	-4.04152	4.05604	2.55224	0.00362771	0.997124	0.999798	-5.62355
novelMiR_2519	-0.0163614	-4.18951	4.15679	7.32271	-0.00793062	0.993713	0.999798	-5.95117
novelMiR_2914	0.00110092	-2.69469	2.69689	2.03061	0.00082608	0.999345	0.999798	-5.63414
novelMiR_3761	0.00157843	-1.94314	1.9463	1.33007	0.0016418	0.998698	0.999798	-5.64118
novelMiR_3893	0.00157843	-1.94314	1.9463	1.33007	0.0016418	0.998698	0.999798	-5.64118
novelMiR_4099	0.00640174	-2.35132	2.36412	0.71392	0.00549233	0.995646	0.999798	-5.65465

## Sheet: miRNAs AS vs PM in non-miliary
ID	logFC	CI.L	CI.R	AveExpr	t	P.Value	adj.P.Val	B
hsa-mir-182	-7.9258	-11.0249	-4.82674	10.5989	-5.17325	7.26741e-06	0.00630071	3.60713
hsa-mir-200b	-5.66576	-7.96253	-3.369	13.494	-4.98991	1.29743e-05	0.00630071	3.06989
hsa-mir-200c	-6.27639	-8.85958	-3.6932	14.2777	-4.91479	1.64366e-05	0.00630071	2.86212
hsa-mir-2355	5.4427	3.12639	7.759	1.95442	4.75302	2.72979e-05	0.00784815	2.29869
hsa-mir-185	4.27907	2.41734	6.14079	9.01845	4.64928	3.77284e-05	0.00801899	2.1388
hsa-mir-3922	6.23788	3.47979	8.99597	0.791604	4.57488	4.75384e-05	0.00801899	1.78782
hsa-mir-495	6.81195	3.78746	9.83643	1.87549	4.55586	5.04253e-05	0.00801899	1.83181
novelMiR_2907	6.42805	3.55343	9.30268	0.293543	4.52324	5.57843e-05	0.00801899	1.66325
hsa-mir-135b	-6.94211	-10.1766	-3.70758	9.28917	-4.34141	9.76215e-05	0.00857823	1.30645
hsa-mir-200a	-5.36069	-7.8394	-2.88199	12.1188	-4.3747	8.8155e-05	0.00857823	1.38332
hsa-mir-885	-8.8559	-13.0032	-4.70863	2.91339	-4.31938	0.000104431	0.00857823	1.12669
novelMiR_1497,novelMiR_1604,novelMiR_1758,novelMiR_1813,novelMiR_3520,novelMiR_755	6.31609	3.37668	9.25549	1.4864	4.3465	9.61119e-05	0.00857823	1.23787
novelMiR_3203	4.29932	2.30201	6.29663	0.7918	4.35417	9.38813e-05	0.00857823	1.18741
novelMiR_4291	-5.74183	-8.41557	-3.06809	1.64405	-4.34393	9.68724e-05	0.00857823	1.14955
hsa-mir-203a	-8.28084	-12.2344	-4.32728	10.2913	-4.23679	0.000134337	0.00965544	1.02188
hsa-mir-323a	6.7179	3.51873	9.91708	1.58548	4.24764	0.000129978	0.00965544	1.00959
hsa-mir-140	6.01949	3.07032	8.96866	9.45038	4.12868	0.000186406	0.0119093	0.725174
hsa-mir-141	-5.27317	-7.84912	-2.69723	8.59815	-4.14083	0.000179692	0.0119093	0.763991
hsa-mir-370	8.72297	4.30496	13.141	4.80574	3.99383	0.000279465	0.0160693	0.365835
hsa-mir-543	6.97713	3.45331	10.501	2.54388	4.0051	0.000270206	0.0160693	0.35765
hsa-mir-134	6.69428	3.17844	10.2101	3.15574	3.85146	0.000426498	0.0222942	-0.0212782
hsa-mir-96	-7.42223	-11.3127	-3.53175	7.07313	-3.85907	0.000417027	0.0222942	0.0148308
novelMiR_2302	6.20333	2.88797	9.5187	2.12338	3.78482	0.000518872	0.0225502	-0.2034
novelMiR_2818	5.75409	2.67323	8.83495	0.139043	3.77795	0.00052944	0.0225502	-0.258849
novelMiR_3325	-5.97548	-9.16387	-2.78709	4.62828	-3.79098	0.000509576	0.0225502	-0.164452
novelMiR_3695	-4.82326	-7.3878	-2.25873	2.74371	-3.80438	0.000489917	0.0225502	-0.155114
novelMiR_878	4.13856	1.92732	6.3498	0.934813	3.78587	0.000517287	0.0225502	-0.23697
novelMiR_1025	-4.21407	-6.48793	-1.94021	9.06291	-3.74877	0.000576634	0.0236832	-0.270441
hsa-mir-654	7.06898	3.21096	10.927	3.07538	3.70632	0.000652632	0.0254746	-0.384075
novelMiR_1628,novelMiR_276,novelMiR_2869	-3.66828	-5.67367	-1.66288	0.743179	-3.7001	0.000664554	0.0254746	-0.446161
hsa-mir-429	-5.06947	-7.86695	-2.27199	10.4206	-3.66562	0.000734535	0.0272489	-0.482397
hsa-mir-485	6.26721	2.76372	9.77071	1.27085	3.61846	0.000841825	0.0302531	-0.604992
hsa-mir-494	6.09468	2.64142	9.54794	1.42364	3.57003	0.00096766	0.0328843	-0.720221
novelMiR_2836	-4.14984	-6.50224	-1.79745	1.03025	-3.56839	0.000972232	0.0328843	-0.757336
novelMiR_3469	-4.00616	-6.29445	-1.71788	0.850377	-3.54136	0.0010505	0.0345164	-0.822703
hsa-mir-1255a	5.56298	2.33589	8.79007	1.92743	3.48696	0.00122672	0.0391868	-0.929508
hsa-mir-212	4.91458	2.02434	7.80483	3.90693	3.43957	0.00140308	0.039664	-1.04297
hsa-mir-22	4.51213	1.87111	7.15315	12.3847	3.4559	0.00133972	0.039664	-1.00596
hsa-mir-3613	3.7202	1.55326	5.88714	5.17763	3.47273	0.00127731	0.039664	-0.972487
hsa-mir-4728	-4.19249	-6.66006	-1.72492	1.1456	-3.4368	0.00141411	0.039664	-1.06705
novelMiR_3046	3.35613	1.38775	5.3245	5.73843	3.44891	0.00136649	0.039664	-1.03668
hsa-mir-136	5.52569	2.22437	8.82702	1.35875	3.38571	0.00163296	0.0399503	-1.169
hsa-mir-183	-6.38754	-10.1765	-2.59854	11.1143	-3.41005	0.00152492	0.0399503	-1.12158
hsa-mir-21	3.48321	1.39451	5.57191	17.9284	3.37329	0.00169082	0.0399503	-1.21077
hsa-mir-340	3.25454	1.32158	5.1875	9.61784	3.40579	0.00154331	0.0399503	-1.1311
hsa-mir-409	6.61875	2.67322	10.5643	3.60515	3.3933	0.0015985	0.0399503	-1.15033
hsa-mir-4802	4.11959	1.66305	6.57612	0.805042	3.3922	0.00160345	0.0399503	-1.16918
hsa-mir-548e	4.035	1.61607	6.45393	3.05715	3.37421	0.00168651	0.0399503	-1.19823
novelMiR_310	4.44529	1.77778	7.1128	0.468845	3.3709	0.00170223	0.0399503	-1.21171
hsa-mir-493	6.46776	2.53902	10.3965	3.40442	3.33005	0.00190808	0.0438858	-1.30149
hsa-mir-127	6.20974	2.42613	9.99334	6.2878	3.31985	0.0019631	0.044266	-1.35224
hsa-mir-1185-1	5.28147	2.04674	8.51621	0.484365	3.30269	0.00205908	0.0455372	-1.36572
novelMiR_3081	-5.22344	-8.43947	-2.00742	1.56668	-3.2854	0.00216023	0.046873	-1.41344
hsa-mir-1266,hsa-mir-1266*	-4.70994	-7.63179	-1.78809	1.0855	-3.26068	0.00231317	0.0489137	-1.47153
hsa-mir-150	7.71832	2.9242	12.5124	7.44879	3.2566	0.00233935	0.0489137	-1.50548
hsa-mir-142	6.26238	2.34991	10.1749	8.16792	3.23772	0.00246438	0.0506079	-1.54578
hsa-mir-941-1	2.37466	0.877213	3.87212	7.98002	3.20775	0.00267593	0.053988	-1.62076
novelMiR_2291,novelMiR_3344	-4.21947	-6.90458	-1.53436	0.436348	-3.17868	0.00289751	0.056477	-1.65478
novelMiR_3220,novelMiR_68	-3.70707	-6.0619	-1.35223	0.393363	-3.18436	0.00285294	0.056477	-1.64262
hsa-mir-30a	-3.15191	-5.17323	-1.13058	12.5826	-3.1542	0.00309752	0.0593691	-1.73417
hsa-mir-204	6.42915	2.2664	10.5919	5.42674	3.12409	0.00336138	0.0633702	-1.81485
hsa-mir-135a-1,hsa-mir-135a-2	-9.12382	-15.1034	-3.14422	6.27045	-3.08643	0.00372149	0.0638764	-1.87311
hsa-mir-3177	3.04592	1.05665	5.03519	3.29293	3.09724	0.00361453	0.0638764	-1.8355
hsa-mir-381	6.14618	2.12535	10.167	4.13002	3.09201	0.00366589	0.0638764	-1.87819
hsa-mir-382	5.25071	1.82049	8.68094	1.41647	3.09633	0.00362348	0.0638764	-1.84026
novelMiR_792	-3.54248	-5.85874	-1.22623	3.91786	-3.09366	0.00364967	0.0638764	-1.84644
novelMiR_931	-4.46004	-7.38199	-1.5381	2.59959	-3.08758	0.00370996	0.0638764	-1.85669
hsa-mir-92b	-3.05096	-5.05966	-1.04227	9.77998	-3.07237	0.00386496	0.0653632	-1.9293
hsa-mir-369	4.98618	1.69001	8.28235	1.21538	3.05992	0.00399645	0.065656	-1.92372
hsa-mir-379	6.15508	2.09176	10.2184	4.11393	3.06411	0.00395175	0.065656	-1.92805
hsa-mir-548az	-5.42055	-9.01456	-1.82654	2.28001	-3.05081	0.00409529	0.0660197	-1.9388
novelMiR_806,novelMiR_809	-3.6091	-6.00477	-1.21342	0.541606	-3.04735	0.00413341	0.0660197	-1.94483
hsa-mir-329-1,hsa-mir-329-2	4.96862	1.65612	8.28112	0.165497	3.03411	0.0042825	0.067464	-1.97583
hsa-mir-618	5.47017	1.80025	9.14009	1.17642	3.01506	0.00450585	0.0700234	-2.01852
hsa-mir-3622a	-5.4246	-9.08015	-1.76905	1.85297	-3.00169	0.00466903	0.0715918	-2.04417
hsa-mir-548l	3.47785	1.11734	5.83836	0.433611	2.98028	0.0049422	0.0747832	-2.09075
hsa-mir-3690-1,hsa-mir-3690-2,novelMiR_2066,novelMiR_2148	5.10476	1.62	8.58953	2.70994	2.96315	0.00517136	0.0766937	-2.13662
novelMiR_437	4.81032	1.52409	8.09656	1.12206	2.96093	0.00520183	0.0766937	-2.13288
novelMiR_176,novelMiR_2640,novelMiR_2949	5.15763	1.6073	8.70796	0.58252	2.93855	0.00551803	0.0803258	-2.18247
hsa-mir-3614	4.64866	1.41612	7.8812	2.93152	2.90894	0.00596408	0.0857337	-2.2505
hsa-mir-744	2.37664	0.717279	4.03599	9.61311	2.89717	0.00615065	0.0873241	-2.33124
hsa-mir-152	2.45733	0.732532	4.18213	7.59286	2.88188	0.00640108	0.0897712	-2.37846
novelMiR_2932	3.50091	1.03644	5.96537	0.381136	2.87349	0.00654266	0.0906513	-2.31879
novelMiR_190	-4.62615	-7.89098	-1.36132	1.14827	-2.86623	0.00666742	0.0912801	-2.33463
hsa-mir-411	5.66287	1.65287	9.67286	3.13001	2.85656	0.00683694	0.0914242	-2.38226
hsa-mir-423	2.18957	0.639675	3.73946	12.5426	2.85764	0.00681779	0.0914242	-2.41144
novelMiR_1477	-4.02104	-6.88733	-1.15475	0.673829	-2.83772	0.00717916	0.0943766	-2.39211
novelMiR_33,novelMiR_34	3.6451	1.04179	6.24841	3.09896	2.83227	0.00728098	0.0943766	-2.41574
novelMiR_3743	4.67414	1.33446	8.01383	0.41511	2.83105	0.00730393	0.0943766	-2.40791
hsa-mir-203b	-6.62404	-11.3762	-1.87186	2.50818	-2.81956	0.00752386	0.0961382	-2.43031
novelMiR_2265	-3.46199	-5.97996	-0.944007	1.60846	-2.78115	0.00830456	0.104948	-2.50889
hsa-mir-433	4.40068	1.19133	7.61002	1.20613	2.77367	0.0084652	0.105815	-2.54543
hsa-mir-103a-1,hsa-mir-103a-2,hsa-mir-107	1.52464	0.410504	2.63877	11.715	2.76809	0.00858665	0.106179	-2.60925
hsa-mir-132	4.03709	1.06201	7.01217	6.4022	2.74486	0.00911061	0.110286	-2.69369
novelMiR_1662	-4.33614	-7.52925	-1.14304	2.49062	-2.74689	0.00906374	0.110286	-2.57989
hsa-mir-6502	3.71809	0.943917	6.49227	0.131465	2.71105	0.00992646	0.118911	-2.65114
novelMiR_4210	6.42807	1.62179	11.2344	3.38499	2.70535	0.0100706	0.119393	-2.68226
novelMiR_1816,novelMiR_71	-3.34316	-5.8651	-0.821212	0.284176	-2.68147	0.0106951	0.125504	-2.7139
novelMiR_3750	-3.88853	-6.83892	-0.938152	1.2323	-2.66599	0.0111188	0.129157	-2.74414
novelMiR_642	3.61425	0.863963	6.36455	0.526218	2.65822	0.0113373	0.130379	-2.77329
novelMiR_2237	-2.91064	-5.13144	-0.689846	0.539456	-2.65113	0.0115401	0.131397	-2.77662
novelMiR_3784	2.65337	0.615503	4.69123	2.45783	2.63374	0.0120518	0.135879	-2.85291
hsa-mir-4652	-3.27857	-5.81835	-0.738785	0.0785712	-2.61119	0.0127465	0.142316	-2.85605
novelMiR_2323,novelMiR_3124	-2.87456	-5.11743	-0.631679	2.14937	-2.59249	0.0133505	0.146219	-2.88883
novelMiR_347	-4.39547	-7.82219	-0.968747	7.51684	-2.59464	0.0132795	0.146219	-3.00999
hsa-mir-1277,novelMiR_3223,novelMiR_344,novelMiR_345,novelMiR_4004,novelMiR_4006,novelMiR_4007,novelMiR_4325,novelMiR_788,novelMiR_975	2.17005	0.458854	3.88125	0.57383	2.5652	0.0142788	0.153463	-2.94223
novelMiR_940,novelMiR_997	3.58552	0.760935	6.4101	0.514939	2.56773	0.0141903	0.153463	-2.93486
hsa-mir-101-1,hsa-mir-101-2	1.52568	0.282916	2.76845	11.1371	2.48328	0.0174317	0.157981	-3.20799
hsa-mir-326	4.51906	0.904289	8.13384	4.43154	2.52882	0.0156082	0.157981	-3.05673
hsa-mir-375	-6.21616	-11.2712	-1.16111	6.66423	-2.48741	0.0172587	0.157981	-3.18093
hsa-mir-522	-7.68941	-13.9125	-1.46628	3.01798	-2.4994	0.0167653	0.157981	-3.07305
hsa-mir-629	2.31124	0.443865	4.17861	8.05857	2.5036	0.0165954	0.157981	-3.19003
novelMiR_1084,novelMiR_1734,novelMiR_2501,novelMiR_2868,novelMiR_2880,novelMiR_3040,novelMiR_3867,novelMiR_3892,novelMiR_686	3.79081	0.744147	6.83746	0.774979	2.51686	0.0160696	0.157981	-3.03818
novelMiR_1119	3.06029	0.576391	5.54418	1.20554	2.49218	0.0170607	0.157981	-3.11233
novelMiR_1136,novelMiR_1173,novelMiR_2553,novelMiR_2773,novelMiR_2870,novelMiR_3066,novelMiR_3113,novelMiR_3387,novelMiR_3540,novelMiR_4068	-2.41008	-4.36339	-0.456767	0.519399	-2.49581	0.0169118	0.157981	-3.07927
novelMiR_1565	-3.19306	-5.73868	-0.647427	0.166499	-2.53725	0.0152906	0.157981	-2.99864
novelMiR_1573	2.48012	0.489153	4.47109	3.74727	2.51976	0.0159564	0.157981	-3.12794
novelMiR_1630	-2.8435	-5.12027	-0.566731	1.72603	-2.5263	0.0157043	0.157981	-3.01659
novelMiR_1637	2.25014	0.44429	4.05598	2.67743	2.52046	0.0159295	0.157981	-3.07234
novelMiR_1735,novelMiR_1736	4.23434	0.803447	7.66524	0.552207	2.49649	0.0168839	0.157981	-3.07215
novelMiR_1737	3.86939	0.733985	7.00479	0.901531	2.49632	0.0168908	0.157981	-3.08194
novelMiR_1814	2.84205	0.543455	5.14064	1.00832	2.50104	0.0166988	0.157981	-3.07649
novelMiR_2027,novelMiR_2303,novelMiR_2401,novelMiR_2593,novelMiR_2936,novelMiR_3159,novelMiR_3676,novelMiR_759,novelMiR_764	2.96939	0.550289	5.38849	9.55498	2.48293	0.0174466	0.157981	-3.21758
novelMiR_2240	-3.02673	-5.47206	-0.581389	0.534191	-2.50372	0.0165906	0.157981	-3.06456
novelMiR_3100	4.7951	0.981134	8.60906	1.42335	2.54315	0.0150716	0.157981	-3.014
novelMiR_3138,novelMiR_3139	-3.21804	-5.80646	-0.629624	0.582132	-2.51483	0.0161491	0.157981	-3.04805
novelMiR_608	-3.13112	-5.66165	-0.600595	0.324438	-2.50288	0.0166244	0.157981	-3.06718
novelMiR_786,novelMiR_94	-4.58162	-8.32163	-0.841612	3.13859	-2.47798	0.0176562	0.15863	-3.11767
novelMiR_2594	1.43289	0.252897	2.61288	3.79607	2.45632	0.0186008	0.165821	-3.24278
novelMiR_129	2.13809	0.361208	3.91497	5.25014	2.43399	0.0196224	0.172258	-3.36877
novelMiR_336	-3.06815	-5.61535	-0.520945	0.973304	-2.43649	0.0195057	0.172258	-3.19106
novelMiR_207,novelMiR_2843,novelMiR_3302,novelMiR_3566,novelMiR_495	-2.7662	-5.07418	-0.458217	1.47173	-2.42439	0.0200771	0.174914	-3.2148
novelMiR_4200	-3.26845	-6.0247	-0.512194	1.94759	-2.39869	0.0213418	0.184534	-3.26223
novelMiR_871	2.68474	0.410783	4.95869	2.13466	2.3882	0.021878	0.187759	-3.30598
hsa-mir-4709	2.5833	0.389693	4.7769	0.591382	2.38214	0.0221936	0.188088	-3.29085
novelMiR_2085	-2.44299	-4.51828	-0.3677	4.04186	-2.38119	0.0222434	0.188088	-3.41203
hsa-mir-1250	3.76974	0.555155	6.98432	1.17987	2.37213	0.022724	0.190749	-3.31403
novelMiR_2334,novelMiR_2579,novelMiR_979	-2.52042	-4.68595	-0.354898	7.44736	-2.3543	0.0236965	0.197471	-3.52174
hsa-mir-3909	3.22839	0.445218	6.01156	3.41854	2.34637	0.0241407	0.199725	-3.39123
novelMiR_1087,novelMiR_1314,novelMiR_1362,novelMiR_151,novelMiR_1727,novelMiR_173,novelMiR_286,novelMiR_3255,novelMiR_392,novelMiR_4205,novelMiR_544,novelMiR_781	2.94487	0.382302	5.50743	0.914692	2.32457	0.0254021	0.20718	-3.40175
novelMiR_1476	3.3811	0.44247	6.31973	0.385875	2.32736	0.025237	0.20718	-3.4008
novelMiR_2037	3.11352	0.386522	5.84051	0.70818	2.3095	0.0263078	0.211643	-3.42658
novelMiR_2670	-5.14149	-9.64501	-0.637975	1.45119	-2.30934	0.0263174	0.211643	-3.42944
hsa-mir-6511a-1,hsa-mir-6511a-2,hsa-mir-6511a-3,hsa-mir-6511a-4	-3.03058	-5.69139	-0.369771	1.4458	-2.3039	0.0266519	0.212436	-3.43764
novelMiR_682	-3.62697	-6.81438	-0.439557	2.69061	-2.30174	0.0267854	0.212436	-3.45045
hsa-mir-559	-3.22345	-6.06333	-0.383575	0.598028	-2.29601	0.0271436	0.2126	-3.45295
novelMiR_1707	-3.77954	-7.11007	-0.449001	2.44193	-2.29549	0.0271759	0.2126	-3.48124
novelMiR_1849	-3.42779	-6.46149	-0.39409	5.416	-2.28556	0.0278067	0.216066	-3.56155
novelMiR_2562	3.09121	0.345557	5.83687	0.881931	2.27737	0.0283367	0.218706	-3.48188
hsa-mir-205	-6.57659	-12.4521	-0.701076	8.5772	-2.26416	0.0292113	0.223953	-3.67684
hsa-mir-1254-1,hsa-mir-1254-1*,hsa-mir-1254-2	-2.53155	-4.80341	-0.259695	3.33477	-2.25402	0.0298984	0.226205	-3.5532
novelMiR_2267	-2.87958	-5.46173	-0.297435	1.20475	-2.2558	0.0297768	0.226205	-3.51937
novelMiR_2414,novelMiR_2415	3.03637	0.295591	5.77715	0.8446	2.24095	0.0308053	0.231543	-3.54673
hsa-mir-194-1	-2.90053	-5.56416	-0.2369	5.95125	-2.2027	0.0336026	0.24678	-3.75891
hsa-mir-548o-2	3.23198	0.267447	6.19651	3.46703	2.20528	0.0334068	0.24678	-3.65687
novelMiR_1146	-3.15424	-6.05463	-0.253845	0.775991	-2.19983	0.0338211	0.24678	-3.62787
novelMiR_2824	-3.24259	-6.22119	-0.263982	0.134741	-2.20206	0.0336507	0.24678	-3.61615
novelMiR_4093	-3.43028	-6.58608	-0.274478	0.164909	-2.19873	0.0339055	0.24678	-3.62937
novelMiR_629	2.82136	0.208824	5.4339	0.353951	2.18448	0.0350126	0.253236	-3.65517
hsa-mir-935	-3.41863	-6.59135	-0.245897	0.654145	-2.17957	0.0354016	0.254449	-3.66155
hsa-mir-149	-3.73201	-7.24737	-0.216645	8.56626	-2.14745	0.0380404	0.261529	-3.91338
hsa-mir-187	-5.72869	-11.1217	-0.335685	5.94411	-2.1487	0.0379348	0.261529	-3.81144
hsa-mir-2116	2.77916	0.168726	5.38959	0.415917	2.15354	0.0375276	0.261529	-3.70276
hsa-mir-3064	2.26194	0.133286	4.39059	1.93871	2.14945	0.0378714	0.261529	-3.72825
hsa-mir-652	2.06287	0.117986	4.00775	8.68499	2.1455	0.038206	0.261529	-3.86881
novelMiR_1729	2.01688	0.11996	3.91379	1.78953	2.15071	0.0377648	0.261529	-3.73442
novelMiR_3403	-2.91626	-5.64623	-0.1863	6.64024	-2.16083	0.0369205	0.261529	-3.89575
novelMiR_3994	3.32655	0.206288	6.44681	1.35998	2.15652	0.037278	0.261529	-3.72581
hsa-mir-708	-3.76506	-7.33001	-0.200108	6.77338	-2.13634	0.0389937	0.263781	-3.927
novelMiR_3919	1.88692	0.101528	3.67232	3.16676	2.13782	0.0388652	0.263781	-3.83601
novelMiR_2135	-3.27903	-6.38816	-0.169907	0.781175	-2.13333	0.0392547	0.263994	-3.73801
hsa-mir-3190,hsa-mir-3190*	2.49477	0.121318	4.86822	1.10748	2.12619	0.0398823	0.266655	-3.7752
novelMiR_2363,novelMiR_2680,novelMiR_2963,novelMiR_3987,novelMiR_4299	-2.82807	-5.55513	-0.101005	8.13042	-2.09771	0.0424712	0.282323	-3.97739
hsa-mir-125a	-1.60398	-3.16313	-0.0448286	11.9057	-2.08095	0.0440632	0.284678	-3.9727
hsa-mir-219-1	-2.52374	-4.9763	-0.0711782	3.25333	-2.0815	0.0440105	0.284678	-3.85726
novelMiR_3342,novelMiR_3948	1.22104	0.0351057	2.40698	3.2751	2.08267	0.0438976	0.284678	-3.92972
novelMiR_3986	1.74412	0.0543441	3.43389	2.5243	2.08785	0.0434021	0.284678	-3.86702
novelMiR_4199	4.08047	0.117401	8.04354	1.77372	2.08271	0.0438933	0.284678	-3.8653
hsa-mir-33b	2.64404	0.0663557	5.22172	1.67023	2.07486	0.0446543	0.286885	-3.86383
hsa-mir-589	3.04111	0.0723836	6.00984	4.62495	2.07211	0.0449237	0.287013	-3.92424
hsa-mir-181d	-3.17744	-6.29556	-0.0593199	7.49609	-2.06127	0.0459988	0.290255	-4.09212
hsa-mir-4470	2.84259	0.050511	5.63466	1.4625	2.05939	0.0461884	0.290255	-3.86531
hsa-mir-487b	3.74217	0.0675351	7.4168	0.693257	2.05997	0.0461298	0.290255	-3.88485
hsa-mir-4758	-3.61458	-7.18713	-0.0420359	1.34674	-2.04659	0.047491	0.294007	-3.88749
hsa-mir-548j	3.01916	0.0408878	5.99743	1.45309	2.05056	0.0470834	0.294007	-3.8991
novelMiR_1917	-3.59151	-7.14228	-0.0407337	0.535312	-2.046	0.0475524	0.294007	-3.88902
novelMiR_1803	2.5897	0.0255632	5.15383	1.62232	2.04296	0.0478669	0.294369	-3.90392
hsa-mir-130a	-2.30135	-4.59304	-0.00965885	7.33355	-2.03132	0.0490883	0.300274	-4.12613
novelMiR_1823	-3.14288	-6.27716	-0.00859862	0.926818	-2.02834	0.0494049	0.300612	-3.92134
hsa-mir-15a,novelMiR_2948	2.51802	0.0019344	5.0341	3.79823	2.02435	0.0498326	0.301618	-3.99925
novelMiR_364	-2.68614	-5.37578	0.00349397	1.15458	-2.02016	0.050284	0.302757	-3.92179
novelMiR_37	-2.87834	-5.76609	0.00940673	1.76805	-2.0162	0.0507147	0.30376	-3.93216
hsa-mir-497	-3.89953	-7.83816	0.0391042	2.29734	-2.00271	0.0522061	0.306311	-3.97551
hsa-mir-548f-1,hsa-mir-548f-2,hsa-mir-548f-3,hsa-mir-548f-4,novelMiR_1378,novelMiR_1809,novelMiR_2036,novelMiR_2884,novelMiR_2912,novelMiR_70	2.14665	-0.0208906	4.31419	0.262014	2.0033	0.0521404	0.306311	-3.95584
novelMiR_2345	-3.15447	-6.33596	0.0270149	7.51528	-2.00562	0.0518816	0.306311	-4.19128
novelMiR_341	-3.86585	-7.76208	0.0303735	2.35057	-2.00702	0.0517252	0.306311	-3.94229
hsa-mir-4647	2.48755	-0.0367886	5.01188	0.478463	1.99331	0.053267	0.307939	-3.96289
hsa-mir-5010	2.61381	-0.0388886	5.26652	3.43086	1.99314	0.0532869	0.307939	-4.01949
novelMiR_616	-3.5072	-7.05903	0.0446333	2.90779	-1.99737	0.0528063	0.307939	-3.9623
hsa-mir-214	-3.49524	-7.04807	0.0575845	2.33588	-1.99001	0.0536447	0.307976	-4.03964
novelMiR_1218	1.38917	-0.0256802	2.80402	3.07401	1.98608	0.0540966	0.307976	-4.08195
novelMiR_4035	2.56866	-0.0449124	5.18223	0.799617	1.98803	0.0538714	0.307976	-3.96887
hsa-mir-484	1.64865	-0.0463589	3.34367	8.84485	1.96747	0.056282	0.314195	-4.18543
novelMiR_1703	3.26107	-0.0858294	6.60797	1.55397	1.97092	0.0558711	0.314195	-3.99841
novelMiR_2499,novelMiR_3372	-3.05055	-6.18427	0.0831679	3.58226	-1.96911	0.0560864	0.314195	-4.07848
novelMiR_2910	2.80936	-0.0775139	5.69624	0.711448	1.96848	0.0561613	0.314195	-4.03217
hsa-mir-17	-1.42131	-2.88972	0.0471037	8.76784	-1.9579	0.0574344	0.318081	-4.2058
novelMiR_821,novelMiR_822	2.92892	-0.0982967	5.95613	0.398666	1.95711	0.0575312	0.318081	-4.02561
hsa-mir-146b	2.24051	-0.107876	4.58891	14.9002	1.92987	0.0609308	0.332696	-4.23188
novelMiR_3781	2.06177	-0.100248	4.2238	5.58562	1.929	0.0610425	0.332696	-4.32353
novelMiR_4286,novelMiR_4287	-2.72371	-5.57884	0.131421	0.180799	-1.92968	0.060955	0.332696	-4.08018
hsa-mir-196b	4.45273	-0.239532	9.145	1.94905	1.91953	0.062266	0.337764	-4.13113
hsa-mir-548am	-2.53371	-5.21519	0.147766	0.713857	-1.91132	0.0633437	0.338815	-4.09718
novelMiR_1661	2.77496	-0.157765	5.70768	0.307911	1.91398	0.0629936	0.338815	-4.09768
novelMiR_2873	2.827	-0.161872	5.81588	0.206117	1.91324	0.0630905	0.338815	-4.09307
hsa-mir-4461,novelMiR_4377	-2.28746	-4.73306	0.158133	0.59131	-1.892	0.0659445	0.348489	-4.13151
novelMiR_1360,novelMiR_41	2.01142	-0.137331	4.16016	1.60414	1.89351	0.0657376	0.348489	-4.14981
novelMiR_3493,novelMiR_3494	2.05942	-0.143361	4.2622	0.702684	1.89114	0.0660613	0.348489	-4.1317
hsa-mir-3149	-2.17898	-4.52474	0.166785	0.381616	-1.87897	0.0677487	0.352586	-4.1593
novelMiR_1086,novelMiR_444	1.71586	-0.129282	3.56101	10.3578	1.88106	0.0674561	0.352586	-4.31655
novelMiR_4309	2.68555	-0.209023	5.58013	0.969989	1.87672	0.0680644	0.352586	-4.16133
novelMiR_898	2.84975	-0.218295	5.9178	4.14101	1.87887	0.0677631	0.352586	-4.26195
hsa-mir-502	1.92476	-0.15626	4.00579	7.14219	1.8709	0.068887	0.354932	-4.37326
hsa-mir-548k	2.60723	-0.21429	5.42874	3.77176	1.86916	0.0691346	0.354932	-4.21929
hsa-mir-4488	2.03786	-0.171067	4.24679	5.67401	1.86614	0.0695669	0.355564	-4.39893
novelMiR_292	-2.61181	-5.44643	0.2228	2.11874	-1.8638	0.0699027	0.355699	-4.16837
hsa-mir-1271	2.15011	-0.190663	4.49088	3.38867	1.85803	0.0707375	0.35679	-4.23687
hsa-mir-328	1.68461	-0.148982	3.51821	7.50569	1.85844	0.0706783	0.35679	-4.40045
novelMiR_3567	-2.65266	-5.55777	0.252459	3.53882	-1.84701	0.072355	0.363355	-4.2928
novelMiR_201	-3.01218	-6.33011	0.305743	6.35618	-1.83639	0.0739425	0.369712	-4.48104
hsa-mir-92a-1,hsa-mir-92a-2	-1.38706	-2.92506	0.150932	13.4138	-1.82428	0.0757896	0.371442	-4.40046
novelMiR_1569,novelMiR_261,novelMiR_3365	-2.1509	-4.53682	0.235013	2.08022	-1.82355	0.0759034	0.371442	-4.22753
novelMiR_2698	-2.92716	-6.16974	0.315412	5.25363	-1.82603	0.0755209	0.371442	-4.3568
novelMiR_3219	1.92044	-0.202692	4.04357	2.68054	1.82968	0.0749619	0.371442	-4.26978
novelMiR_3858	-2.75543	-5.81038	0.299522	2.04084	-1.82447	0.0757614	0.371442	-4.23469
hsa-mir-450b	3.48579	-0.397842	7.36943	3.58055	1.81558	0.077142	0.373055	-4.30635
novelMiR_2069	-2.33136	-4.92938	0.26667	0.929261	-1.81517	0.0772062	0.373055	-4.25176
novelMiR_3247	2.42548	-0.274083	5.12504	1.59874	1.81742	0.0768539	0.373055	-4.28844
novelMiR_1428	-3.02063	-6.39442	0.353171	0.475285	-1.81105	0.0778537	0.37461	-4.25774
novelMiR_2163	-2.08287	-4.41469	0.248964	1.06339	-1.80682	0.0785218	0.37625	-4.26639
hsa-mir-3615	2.08802	-0.256839	4.43288	7.24797	1.80123	0.0794145	0.378949	-4.5005
hsa-mir-1229,hsa-mir-1229*	-2.942	-6.28063	0.396634	1.37436	-1.78248	0.0824692	0.385261	-4.29916
hsa-mir-1285-1,hsa-mir-1285-2,novelMiR_1052,novelMiR_1978,novelMiR_230,novelMiR_3738,novelMiR_3828,novelMiR_4143,novelMiR_494,novelMiR_54,novelMiR_837,novelMiR_897	1.91405	-0.262557	4.09066	2.46586	1.77879	0.0830823	0.385261	-4.35344
hsa-mir-1307	1.63176	-0.217938	3.48147	11.3887	1.78446	0.0821423	0.385261	-4.46949
hsa-mir-501	1.58812	-0.206782	3.38303	7.05224	1.78976	0.0812723	0.385261	-4.5153
novelMiR_1859	-2.25393	-4.81552	0.307662	0.22027	-1.77984	0.0829069	0.385261	-4.3043
novelMiR_2040	-2.67741	-5.70943	0.354609	5.79226	-1.78622	0.0818528	0.385261	-4.56959
novelMiR_3381	2.7158	-0.370305	5.8019	0.888846	1.78007	0.0828684	0.385261	-4.29872
novelMiR_2357	1.78215	-0.252942	3.81724	5.15544	1.77138	0.0843244	0.38945	-4.56879
novelMiR_208	-2.92583	-6.27677	0.4251	0.373959	-1.76618	0.0852051	0.391943	-4.32562
hsa-mir-196a-1,hsa-mir-196a-2	4.62678	-0.689024	9.94258	2.40182	1.7606	0.0861587	0.394135	-4.41937
hsa-mir-3179-1,hsa-mir-3179-2,hsa-mir-3179-3	2.56018	-0.38329	5.50365	0.295943	1.75939	0.086367	0.394135	-4.32675
novelMiR_2342	-2.04268	-4.39634	0.310989	1.31654	-1.75552	0.087035	0.395613	-4.33912
hsa-mir-338	2.83675	-0.44331	6.11681	4.80475	1.74941	0.0880996	0.39576	-4.49492
novelMiR_1033,novelMiR_1042,novelMiR_1080,novelMiR_1309,novelMiR_1330,novelMiR_1347,novelMiR_1373,novelMiR_1382,novelMiR_1400,novelMiR_1562,novelMiR_16,novelMiR_1657,novelMiR_1658,novelMiR_185,novelMiR_1973,novelMiR_2199,novelMiR_2209,novelMiR_2390,novelMiR_2394,novelMiR_2465,novelMiR_2470,novelMiR_2550,novelMiR_2651,novelMiR_2692,novelMiR_2759,novelMiR_2762,novelMiR_2856,novelMiR_2946,novelMiR_3…	-2.10666	-4.54032	0.326989	2.54089	-1.75101	0.0878198	0.39576	-4.35714
novelMiR_4161	1.12487	-0.174883	2.42463	3.13291	1.75062	0.0878867	0.39576	-4.40251
hsa-mir-6513,hsa-mir-6513*	2.39623	-0.388243	5.18071	0.255404	1.74075	0.0896248	0.401045	-4.3577
novelMiR_1293,novelMiR_2580,novelMiR_3131	-2.30954	-4.99974	0.38067	0.929092	-1.73656	0.0903709	0.402816	-4.3648
hsa-mir-590	1.99644	-0.335064	4.32794	2.84028	1.73209	0.0911729	0.403265	-4.42676
novelMiR_2264,novelMiR_2360,novelMiR_2361	-2.87051	-6.22015	0.479124	0.476818	-1.73346	0.0909275	0.403265	-4.37938
hsa-mir-148a	-1.71582	-3.72641	0.294767	13.1903	-1.72624	0.0922326	0.403324	-4.55308
hsa-mir-500a	1.65761	-0.282756	3.59799	7.37233	1.72803	0.0919078	0.403324	-4.5979
novelMiR_1035	-0.854758	-1.85861	0.149097	5.36473	-1.72236	0.09294	0.403324	-4.67981
novelMiR_1065,novelMiR_457	1.84526	-0.317734	4.00825	9.29287	1.72565	0.0923386	0.403324	-4.56738
novelMiR_2770,novelMiR_610	-2.39067	-5.19756	0.41623	3.3864	-1.72284	0.0928526	0.403324	-4.48609
novelMiR_3465	2.35383	-0.419835	5.1275	1.47453	1.71661	0.0939961	0.406374	-4.39692
hsa-mir-28	1.1734	-0.211328	2.55812	9.55587	1.71409	0.0944636	0.406866	-4.58524
novelMiR_1361	1.03417	-0.187834	2.25617	4.05176	1.71187	0.0948759	0.407117	-4.60857
hsa-mir-675,hsa-mir-675*	4.95987	-0.91525	10.835	1.77319	1.70767	0.0956594	0.407438	-4.45094
novelMiR_718	-2.83644	-6.19479	0.521901	0.370986	-1.70844	0.0955155	0.407438	-4.40974
hsa-mir-24-1,hsa-mir-24-2	1.07879	-0.202578	2.36016	14.0319	1.703	0.0965391	0.408892	-4.58828
novelMiR_1374,novelMiR_2992,novelMiR_4164,novelMiR_4277,novelMiR_4349	1.78873	-0.338678	3.91613	0.662833	1.70077	0.0969609	0.408892	-4.41565
novelMiR_1860,novelMiR_1861	2.36603	-0.450761	5.18281	0.636755	1.69909	0.0972792	0.408892	-4.41186
novelMiR_3761	-1.9922	-4.36761	0.383207	1.33007	-1.69647	0.0977785	0.408892	-4.42411
novelMiR_3893	-1.9922	-4.36761	0.383207	1.33007	-1.69647	0.0977785	0.408892	-4.42411
novelMiR_3169	-2.60509	-5.74139	0.531199	1.07878	-1.68019	0.100927	0.420531	-4.44716
hsa-mir-151a	-1.59271	-3.51861	0.333188	12.149	-1.67284	0.102376	0.424874	-4.63734
novelMiR_2516	-2.03885	-4.5067	0.428994	1.38236	-1.67116	0.102709	0.424874	-4.45998
hsa-mir-331	-1.52881	-3.38413	0.326508	6.07658	-1.66681	0.103577	0.42639	-4.73233
novelMiR_1927,novelMiR_1928	-1.94502	-4.30713	0.417094	1.25162	-1.66561	0.103817	0.42639	-4.46458
novelMiR_1045,novelMiR_1121,novelMiR_1122,novelMiR_1249,novelMiR_1276,novelMiR_1468,novelMiR_1469,novelMiR_1883,novelMiR_2112,novelMiR_2202,novelMiR_2203,novelMiR_2217,novelMiR_2229,novelMiR_2230,novelMiR_2232,novelMiR_2233,novelMiR_2514,novelMiR_2515,novelMiR_2760,novelMiR_2810,novelMiR_2811,novelMiR_2826,novelMiR_2923,novelMiR_2924,novelMiR_2966,novelMiR_3128,novelMiR_3150,novelMiR_3151,novelMi…	1.35724	-0.293638	3.00812	3.72967	1.663	0.104342	0.427021	-4.62219
hsa-mir-10b	-3.48621	-7.78428	0.811852	13.6923	-1.64071	0.108912	0.441718	-4.68073
novelMiR_2149	-2.09507	-4.67427	0.484131	4.72913	-1.6431	0.108414	0.441718	-4.62856
novelMiR_967	-2.29306	-5.12154	0.535427	1.60239	-1.63988	0.109085	0.441718	-4.49317
hsa-mir-106a	-1.65106	-3.69232	0.390199	5.43238	-1.63612	0.109872	0.443345	-4.69554
novelMiR_3271	2.72739	-0.653816	6.1086	0.2378	1.63165	0.110816	0.445589	-4.51102
novelMiR_1043,novelMiR_1044	2.29106	-0.565492	5.14761	1.0232	1.62235	0.112798	0.451976	-4.53346
hsa-mir-6501	2.46563	-0.621075	5.55233	1.80585	1.61579	0.114215	0.456067	-4.56311
hsa-mir-1249	2.77094	-0.734933	6.27681	2.24376	1.59876	0.117959	0.467768	-4.61391
hsa-mir-30b	-1.7911	-4.05712	0.474914	9.53271	-1.59885	0.117937	0.467768	-4.75345
hsa-mir-184	-3.64105	-8.2562	0.974111	3.3075	-1.59585	0.118608	0.468727	-4.58612
novelMiR_386	3.08494	-0.831898	7.00178	1.0936	1.59317	0.119208	0.469484	-4.57121
hsa-mir-4449	-2.14629	-4.90604	0.61347	2.087	-1.57314	0.123777	0.484963	-4.59235
novelMiR_4308	1.11981	-0.320884	2.56051	3.44145	1.57226	0.123982	0.484963	-4.67635
hsa-mir-138-1	2.36299	-0.69764	5.42362	0.309118	1.56172	0.126446	0.490088	-4.60606
hsa-mir-32	1.75637	-0.514927	4.02767	6.35812	1.5642	0.125861	0.490088	-4.87286
novelMiR_1683	2.43389	-0.719637	5.58743	1.26577	1.56119	0.12657	0.490088	-4.64462
hsa-mir-188	2.18774	-0.652329	5.0278	2.13199	1.55818	0.127282	0.491188	-4.68042
hsa-mir-874	-1.72319	-3.96744	0.521062	5.25369	-1.55315	0.128479	0.493728	-4.76626
novelMiR_1988,novelMiR_4240,novelMiR_4241	1.40471	-0.429184	3.23861	3.12465	1.5494	0.129376	0.493728	-4.66275
novelMiR_2245	-1.99175	-4.594	0.61051	8.79374	-1.54823	0.129657	0.493728	-4.83247
novelMiR_3737	2.54149	-0.777507	5.86048	0.302381	1.54893	0.129488	0.493728	-4.62458
novelMiR_2940	-2.72455	-6.29545	0.846347	0.37365	-1.54337	0.130831	0.496553	-4.63904
hsa-mir-1262	2.48254	-0.788587	5.75367	0.582512	1.53515	0.132834	0.500389	-4.63284
hsa-mir-1283-1,hsa-mir-1283-2	-2.84106	-6.59658	0.914456	0.92705	-1.53025	0.134039	0.500389	-4.66061
novelMiR_1794,novelMiR_2055,novelMiR_2116,novelMiR_2181,novelMiR_3935	1.66895	-0.532196	3.87009	2.5754	1.53372	0.133185	0.500389	-4.66628
novelMiR_1920	2.01476	-0.651402	4.68092	0.262096	1.52858	0.134452	0.500389	-4.65683
novelMiR_3485	-3.04736	-7.05833	0.963604	0.655123	-1.53683	0.132421	0.500389	-4.64279
novelMiR_4239	-1.78196	-4.13742	0.573502	1.31685	-1.53029	0.13403	0.500389	-4.65118
novelMiR_1862	1.99756	-0.650016	4.64513	0.881327	1.52617	0.13505	0.500547	-4.65819
novelMiR_2093	-2.51242	-5.84516	0.820321	0.220426	-1.5249	0.135365	0.500547	-4.66709
novelMiR_817	-2.49675	-5.81309	0.819592	0.527102	-1.52288	0.135869	0.500797	-4.65638
hsa-mir-3605	2.02138	-0.684798	4.72755	2.56418	1.51092	0.138881	0.510266	-4.73318
hsa-mir-511-1,hsa-mir-511-2	3.32509	-1.14272	7.7929	5.32765	1.50543	0.140284	0.512147	-4.92206
novelMiR_2105	-2.5755	-6.03573	0.884727	1.26666	-1.5056	0.140241	0.512147	-4.68674
hsa-mir-552	-2.28269	-5.35456	0.789178	0.199748	-1.50313	0.140874	0.512675	-4.69306
hsa-mir-193b	-2.01793	-4.75337	0.717521	6.36881	-1.4922	0.143704	0.51415	-4.99541
novelMiR_1425,novelMiR_1479,novelMiR_196,novelMiR_2100,novelMiR_2291,novelMiR_2588,novelMiR_2892,novelMiR_2899,novelMiR_290,novelMiR_2904,novelMiR_3833,novelMiR_4151,novelMiR_49	-1.81203	-4.25991	0.63585	0.763325	-1.49736	0.142362	0.51415	-4.69917
novelMiR_1504	-2.20108	-5.18679	0.784621	5.47792	-1.49122	0.143962	0.51415	-4.84412
novelMiR_1832,novelMiR_3316,novelMiR_4212,novelMiR_4303,novelMiR_653	1.59108	-0.565873	3.74803	2.24659	1.49212	0.143727	0.51415	-4.76286
novelMiR_2521	1.81373	-0.633219	4.26067	14.5336	1.49934	0.141851	0.51415	-4.88173
novelMiR_4219,novelMiR_4220	2.52863	-0.893649	5.95091	1.97702	1.49459	0.143083	0.51415	-4.74412
hsa-mir-361	1.30493	-0.476673	3.08654	9.6331	1.48159	0.146497	0.514687	-4.9125
hsa-mir-424	2.46092	-0.893433	5.81528	6.29237	1.48402	0.145854	0.514687	-4.97724
hsa-mir-4662a	2.91358	-1.06733	6.89449	1.09879	1.48046	0.146798	0.514687	-4.70086
hsa-mir-660	1.6352	-0.59706	3.86747	7.20622	1.48176	0.146452	0.514687	-4.95361
novelMiR_2324	-4.40019	-10.379	1.57863	1.22383	-1.4887	0.144621	0.514687	-4.70096
novelMiR_3010	-1.73165	-4.08947	0.626169	1.2777	-1.4856	0.145438	0.514687	-4.7091
novelMiR_921	1.05951	-0.39403	2.51305	3.40675	1.47445	0.148401	0.518726	-4.87623
novelMiR_1878	1.93774	-0.745892	4.62138	1.88699	1.46058	0.152154	0.530235	-4.7745
hsa-mir-129-1,hsa-mir-129-2	-4.1908	-10.0261	1.64448	3.65413	-1.45273	0.154309	0.533001	-4.75578
hsa-mir-1294	2.12161	-0.832742	5.07596	0.18065	1.45263	0.154338	0.533001	-4.74462
hsa-mir-99a	-1.61702	-3.86575	0.631719	14.5708	-1.45455	0.153809	0.533001	-4.93775
hsa-mir-1284	1.52244	-0.601722	3.6466	0.8769	1.44979	0.155126	0.534115	-4.74659
novelMiR_2251	2.25611	-0.91081	5.42302	0.98523	1.44103	0.157569	0.540908	-4.75914
hsa-mir-106b	-0.964501	-2.32131	0.392307	9.11209	-1.43792	0.158445	0.542296	-4.97994
hsa-mir-30e	1.3037	-0.538116	3.14552	11.9959	1.4318	0.160179	0.544989	-4.97018
novelMiR_200	2.31392	-0.953235	5.58107	0.891377	1.43262	0.159948	0.544989	-4.78122
hsa-mir-450a-1,hsa-mir-450a-2	2.4991	-1.04207	6.04026	5.27872	1.42754	0.161396	0.547508	-4.91147
hsa-mir-3074,novelMiR_1865	1.87919	-0.789032	4.54741	1.35078	1.42462	0.162232	0.547761	-4.77207
novelMiR_2076	-3.47011	-8.39955	1.45932	2.55224	-1.42396	0.162423	0.547761	-4.77359
hsa-mir-942	2.10375	-0.912361	5.11987	4.14618	1.41091	0.166212	0.55727	-4.88143
novelMiR_2933	-1.72755	-4.20146	0.746355	1.34731	-1.41253	0.165736	0.55727	-4.79959
hsa-mir-421	1.50932	-0.670019	3.68867	6.68657	1.4009	0.169162	0.563874	-5.09501
novelMiR_2364	1.38066	-0.611958	3.37327	1.919	1.40157	0.168966	0.563874	-4.85141
hsa-mir-513c	-2.61245	-6.38991	1.165	0.655411	-1.39895	0.169744	0.564179	-4.8223
novelMiR_133	-2.17345	-5.33676	0.989863	4.94507	-1.38982	0.172479	0.571131	-5.05243
novelMiR_184	2.02662	-0.925461	4.97871	0.992345	1.38866	0.172829	0.571131	-4.84728
hsa-mir-3187	-2.07957	-5.11406	0.954934	2.16153	-1.38623	0.173562	0.57191	-4.82368
novelMiR_256	-0.83832	-2.06631	0.38967	5.18519	-1.38091	0.17518	0.575593	-5.16445
hsa-mir-486,hsa-mir-486*,novelMiR_908	2.39433	-1.11858	5.90724	6.07238	1.3787	0.175858	0.576173	-5.10217
novelMiR_1451	-3.0215	-7.46382	1.42083	2.1716	-1.37583	0.176738	0.577412	-4.84365
hsa-mir-16-1,hsa-mir-16-2	1.39926	-0.661004	3.45952	9.02258	1.37381	0.177358	0.577796	-5.05512
hsa-mir-146a	1.71237	-0.846541	4.27128	8.64682	1.35361	0.183666	0.578026	-5.08279
hsa-mir-378a,novelMiR_2507	1.40466	-0.702961	3.51228	13.4113	1.34812	0.185409	0.578026	-5.07281
hsa-mir-542	2.73658	-1.36028	6.83344	4.13313	1.35116	0.184442	0.578026	-4.93557
hsa-mir-615	3.38252	-1.69628	8.46133	5.42836	1.3472	0.185705	0.578026	-5.1354
hsa-mir-625,novelMiR_3660	-1.71902	-4.26281	0.824765	7.18712	-1.36695	0.179482	0.578026	-5.12918
hsa-mir-6716	1.85869	-0.912691	4.63008	0.977224	1.35663	0.182712	0.578026	-4.86852
hsa-mir-760	-1.85966	-4.61008	0.890758	5.06679	-1.36769	0.179253	0.578026	-4.98756
hsa-mir-934	-4.06585	-10.151	2.01924	5.4812	-1.35156	0.184316	0.578026	-4.90665
novelMiR_1718,novelMiR_1744,novelMiR_2572,novelMiR_316,novelMiR_4295,novelMiR_430,novelMiR_595	-2.18289	-5.40885	1.04308	0.350576	-1.36874	0.178924	0.578026	-4.86101
novelMiR_1941	1.49355	-0.713551	3.70066	0.684516	1.36883	0.178898	0.578026	-4.85274
novelMiR_2010	1.4084	-0.710017	3.52681	1.74398	1.34482	0.186463	0.578026	-4.94613
novelMiR_3009	-2.56469	-6.42245	1.29306	6.73946	-1.34478	0.186476	0.578026	-5.12319
novelMiR_3129	-1.6601	-4.12842	0.808222	1.36818	-1.36045	0.18151	0.578026	-4.85146
novelMiR_3134	-2.36119	-5.88115	1.15877	1.21702	-1.35689	0.18263	0.578026	-4.86227
novelMiR_333	1.08267	-0.540634	2.70597	2.06616	1.34911	0.185095	0.578026	-4.88554
novelMiR_3399,novelMiR_3400,novelMiR_3559,novelMiR_3679,novelMiR_752	0.718772	-0.354779	1.79232	4.0031	1.35432	0.183443	0.578026	-5.05808
novelMiR_4334	0.894637	-0.437169	2.22644	3.55785	1.35881	0.182028	0.578026	-5.01594
novelMiR_517	1.14913	-0.573034	2.87129	2.91114	1.34973	0.184899	0.578026	-5.0215
hsa-mir-128-1,hsa-mir-128-2	1.23412	-0.626008	3.09425	11.3683	1.34204	0.187356	0.579191	-5.08441
novelMiR_4118	-1.26553	-3.18154	0.650486	3.23019	-1.33605	0.189288	0.583594	-5.00701
hsa-mir-1278	1.65757	-0.883675	4.19882	3.04602	1.3194	0.194741	0.584017	-4.97981
hsa-mir-34b	-2.78897	-7.06336	1.48542	0.965632	-1.31984	0.194597	0.584017	-4.90524
hsa-mir-516a-1,hsa-mir-516a-2	-3.45183	-8.74835	1.84469	1.81144	-1.31829	0.195109	0.584017	-4.91251
hsa-mir-6721	1.48548	-0.773182	3.74415	0.780645	1.33035	0.191141	0.584017	-4.89233
hsa-mir-937	-2.88668	-7.27939	1.50603	3.52131	-1.32928	0.19149	0.584017	-4.89599
novelMiR_1420	-0.822178	-2.08492	0.44056	5.49982	-1.31705	0.195519	0.584017	-5.23647
novelMiR_2152,novelMiR_4403	2.41465	-1.26574	6.09505	6.46348	1.32712	0.192197	0.584017	-5.17836
novelMiR_2431	-2.51832	-6.38061	1.34398	0.697216	-1.31891	0.194903	0.584017	-4.91758
novelMiR_2473	-1.89489	-4.79491	1.00514	0.242585	-1.3217	0.193981	0.584017	-4.89891
novelMiR_3135	-1.21832	-3.06577	0.629126	6.13098	-1.33395	0.189969	0.584017	-5.18531
novelMiR_3466	-1.81232	-4.57327	0.948632	0.263003	-1.32778	0.191981	0.584017	-4.90915
novelMiR_3513	-2.29874	-5.81842	1.22094	1.57696	-1.32111	0.194176	0.584017	-4.89716
hsa-mir-126	-2.27411	-5.78098	1.23276	8.41144	-1.31173	0.197294	0.586274	-5.14739
hsa-mir-20b	-1.88865	-4.79835	1.02105	5.12338	-1.31297	0.196879	0.586274	-5.08788
novelMiR_2609	-2.10669	-5.36614	1.15275	0.687323	-1.3074	0.198744	0.587656	-4.92795
novelMiR_3345	1.48787	-0.814334	3.79007	1.72871	1.30729	0.198781	0.587656	-4.93548
novelMiR_1578,novelMiR_1586,novelMiR_2133,novelMiR_2551,novelMiR_2805,novelMiR_318,novelMiR_3821,novelMiR_580,novelMiR_649,novelMiR_853,novelMiR_969,novelMiR_998	-2.09092	-5.33028	1.14844	1.40203	-1.30566	0.199331	0.58777	-4.92504
novelMiR_1242	1.58834	-0.882638	4.05932	4.1386	1.30025	0.20116	0.591298	-5.04585
novelMiR_631	-1.9251	-4.92265	1.07246	4.45218	-1.29908	0.201555	0.591298	-5.0527
novelMiR_4226	0.952006	-0.540423	2.44444	3.42573	1.29032	0.20455	0.598555	-5.10893
hsa-mir-181a-1,hsa-mir-181a-2,hsa-mir-181c	1.79843	-1.02787	4.62474	11.164	1.28714	0.205644	0.60023	-5.1502
novelMiR_1455	-2.58723	-6.66275	1.48828	1.08317	-1.28412	0.206689	0.600532	-4.9488
novelMiR_2074,novelMiR_2681,novelMiR_3768	1.27929	-0.736363	3.29494	2.79098	1.28382	0.206792	0.600532	-5.00268
hsa-mir-449c	-4.23037	-10.9843	2.52353	7.0244	-1.267	0.212683	0.601338	-5.27603
hsa-mir-4677	1.29051	-0.768924	3.34993	2.18312	1.26755	0.212488	0.601338	-5.00693
hsa-mir-548u,novelMiR_1185,novelMiR_1571,novelMiR_1972,novelMiR_215,novelMiR_2847,novelMiR_3004,novelMiR_3539,novelMiR_3609,novelMiR_4193,novelMiR_827	1.51006	-0.901537	3.92166	0.47445	1.2666	0.212821	0.601338	-4.95835
hsa-mir-873	3.14484	-1.83597	8.12565	1.98946	1.27717	0.209104	0.601338	-4.95184
novelMiR_1179,novelMiR_147,novelMiR_2491,novelMiR_2635,novelMiR_289,novelMiR_3504,novelMiR_3776,novelMiR_4062,novelMiR_4063,novelMiR_4340,novelMiR_540,novelMiR_561,novelMiR_627,novelMiR_746,novelMiR_874,novelMiR_945	-1.97008	-5.09017	1.15002	1.06798	-1.27722	0.209088	0.601338	-4.96019
novelMiR_1654	1.40241	-0.832977	3.6378	1.69	1.26903	0.211962	0.601338	-4.9727
novelMiR_2195	-1.83284	-4.75238	1.08671	1.07247	-1.26987	0.211667	0.601338	-4.96011
novelMiR_2336	-2.49795	-6.47389	1.47799	3.21666	-1.27085	0.211322	0.601338	-4.98423
novelMiR_3678	-2.10563	-5.43811	1.22686	8.032	-1.2781	0.208781	0.601338	-5.20703
novelMiR_3690	0.689409	-0.410184	1.789	3.9358	1.26822	0.212248	0.601338	-5.14961
novelMiR_3791	1.59442	-0.950892	4.13973	1.91021	1.26711	0.212644	0.601338	-5.02837
hsa-mir-144	1.99222	-1.21382	5.19825	1.54673	1.25695	0.216258	0.605553	-5.06037
novelMiR_1763	-2.17418	-5.66736	1.31899	6.99003	-1.259	0.215524	0.605553	-5.27724
novelMiR_3374	1.48881	-0.905535	3.88315	1.8986	1.25778	0.215963	0.605553	-5.03184
novelMiR_3608	-1.53718	-4.01471	0.940355	4.47708	-1.25504	0.216946	0.605553	-5.18596
novelMiR_4279	0.635748	-0.388371	1.65987	4.08424	1.2557	0.216708	0.605553	-5.19038
novelMiR_2441	0.654244	-0.40747	1.71596	3.92616	1.24648	0.220037	0.610952	-5.18013
novelMiR_847	-1.56258	-4.09692	0.971771	3.1033	-1.24717	0.219784	0.610952	-5.01692
novelMiR_924	1.13212	-0.706872	2.97111	2.82577	1.24527	0.220474	0.610952	-5.13374
hsa-mir-342	1.35179	-0.86419	3.56777	7.31489	1.23394	0.224621	0.616501	-5.26387
hsa-mir-483	-4.29615	-11.3299	2.7376	7.02604	-1.2355	0.224046	0.616501	-5.24623
novelMiR_2301	-1.70005	-4.48393	1.08384	3.27799	-1.23527	0.224133	0.616501	-5.05045
novelMiR_3166	1.54729	-0.985487	4.08007	0.549104	1.23574	0.223959	0.616501	-4.99864
novelMiR_4125	-2.00779	-5.31624	1.30067	0.534714	-1.22756	0.226981	0.621496	-5.02017
novelMiR_1193	-1.30906	-3.47737	0.85925	7.60624	-1.22121	0.22935	0.622699	-5.31331
novelMiR_1254,novelMiR_2542	-1.62589	-4.31153	1.05976	2.58531	-1.2246	0.228085	0.622699	-5.01239
novelMiR_4018	1.42144	-0.933897	3.77678	2.24471	1.22075	0.229522	0.622699	-5.07453
novelMiR_651	-0.985786	-2.61947	0.647901	5.14258	-1.22058	0.229586	0.622699	-5.3503
novelMiR_3090	-1.80343	-4.82529	1.21844	5.22299	-1.20719	0.234642	0.634913	-5.18752
hsa-mir-1908	1.67789	-1.15261	4.50838	1.66588	1.19909	0.23774	0.635817	-5.08685
hsa-mir-505	1.24535	-0.846326	3.33702	5.69735	1.20434	0.235729	0.635817	-5.30943
novelMiR_3648	-1.66352	-4.46845	1.14142	0.50133	-1.19965	0.237523	0.635817	-5.04623
novelMiR_4327	0.593727	-0.406667	1.59412	4.2433	1.20051	0.237193	0.635817	-5.27033
novelMiR_857	0.977673	-0.666915	2.62226	8.51559	1.20251	0.236428	0.635817	-5.26429
novelMiR_1834	2.29329	-1.58392	6.1705	1.35339	1.19644	0.238759	0.637059	-5.03644
hsa-mir-26a-1,hsa-mir-26a-2	0.863455	-0.609146	2.33606	15.3918	1.18606	0.242787	0.640336	-5.26317
hsa-mir-339,novelMiR_4186	0.924741	-0.647385	2.49687	6.99141	1.18983	0.241319	0.640336	-5.32519
novelMiR_1070,novelMiR_1322,novelMiR_1721,novelMiR_1847,novelMiR_1880,novelMiR_2998,novelMiR_739	-1.72707	-4.66445	1.21032	1.59495	-1.18932	0.241515	0.640336	-5.04985
novelMiR_1274,novelMiR_377	2.18082	-1.56965	5.93129	0.812292	1.17621	0.246652	0.640336	-5.06559
novelMiR_1425,novelMiR_1479,novelMiR_196,novelMiR_2100,novelMiR_2291,novelMiR_2588,novelMiR_2892,novelMiR_2899,novelMiR_290,novelMiR_2904,novelMiR_3344,novelMiR_3833,novelMiR_4151,novelMiR_49	-1.35948	-3.69467	0.975712	0.72912	-1.17761	0.2461	0.640336	-5.06594
novelMiR_2294	-1.53059	-4.16292	1.10174	4.71347	-1.17617	0.246668	0.640336	-5.25472
novelMiR_2405	1.60698	-1.14735	4.36132	0.145741	1.18018	0.24509	0.640336	-5.06575
novelMiR_3183	-1.84854	-5.02365	1.32657	0.243289	-1.17766	0.246079	0.640336	-5.06489
novelMiR_3718	1.75086	-1.2421	4.74383	2.26153	1.18332	0.243857	0.640336	-5.10783
novelMiR_3719	1.75086	-1.2421	4.74383	2.26153	1.18332	0.243857	0.640336	-5.10783
novelMiR_3890	-2.83868	-7.67911	2.00175	6.97078	-1.18627	0.242703	0.640336	-5.33658
novelMiR_390	2.02455	-1.45394	5.50305	0.436856	1.1773	0.24622	0.640336	-5.05444
novelMiR_1819	1.74719	-1.26528	4.75966	1.64802	1.17319	0.247845	0.641942	-5.05614
novelMiR_3099	-2.61701	-7.13557	1.90154	4.48096	-1.17154	0.2485	0.64219	-5.13719
novelMiR_3	1.57213	-1.15021	4.29447	2.38089	1.16815	0.24985	0.644232	-5.12844
hsa-mir-155	1.74337	-1.2897	4.77644	10.2783	1.16268	0.252037	0.648251	-5.29145
novelMiR_1838,novelMiR_1966,novelMiR_2637,novelMiR_3229,novelMiR_3319,novelMiR_4147,novelMiR_50,novelMiR_936	1.23981	-0.919486	3.39911	1.48467	1.16143	0.252536	0.648251	-5.08902
novelMiR_3696	-1.48008	-4.06754	1.10737	0.239377	-1.15708	0.254287	0.651292	-5.09576
hsa-mir-301b	-1.50235	-4.1417	1.137	1.61144	-1.1514	0.25659	0.654277	-5.08229
novelMiR_3096	-2.7642	-7.61627	2.08787	4.46434	-1.15238	0.256193	0.654277	-5.1159
novelMiR_1008,novelMiR_1111,novelMiR_1138,novelMiR_1444,novelMiR_2387,novelMiR_2886,novelMiR_4341,novelMiR_926,novelMiR_929	-1.15155	-3.18566	0.882558	7.59875	-1.14514	0.25914	0.659035	-5.38644
novelMiR_1357,novelMiR_3992,novelMiR_4034	1.04797	-0.805007	2.90096	2.06868	1.14401	0.259602	0.659035	-5.14567
hsa-mir-195	-2.10468	-5.84626	1.63689	3.76067	-1.13785	0.262138	0.662546	-5.22932
novelMiR_146	1.75238	-1.36131	4.86608	12.4991	1.13843	0.261898	0.662546	-5.3132
novelMiR_1673,novelMiR_2196,novelMiR_2438,novelMiR_4162	2.00583	-1.56675	5.5784	2.20035	1.1357	0.263025	0.663331	-5.11797
novelMiR_1937	1.53189	-1.20157	4.26535	0.432616	1.13362	0.263887	0.664048	-5.10721
hsa-mir-199a-1,hsa-mir-199a-2,hsa-mir-199b	-1.6586	-4.62655	1.30935	7.73947	-1.13041	0.265218	0.66594	-5.357
novelMiR_159,novelMiR_830	-1.5742	-4.39523	1.24683	0.830227	-1.12877	0.265903	0.666155	-5.10804
novelMiR_78	1.81898	-1.44457	5.08253	1.96974	1.12743	0.266462	0.666155	-5.14282
novelMiR_4311	0.55786	-0.444514	1.56023	4.24126	1.12576	0.267157	0.666444	-5.35213
novelMiR_2427	-1.66765	-4.68097	1.34567	0.766904	-1.11947	0.269799	0.671577	-5.13219
hsa-mir-99b	-0.940173	-2.64191	0.761562	13.1245	-1.11755	0.270607	0.672135	-5.33389
hsa-mir-3180-1,hsa-mir-3180-2,hsa-mir-3180-3,hsa-mir-3180-4,hsa-mir-3180-5	-3.42437	-9.65941	2.81068	2.4879	-1.11094	0.273406	0.67461	-5.12343
novelMiR_1341	-0.655339	-1.85747	0.54679	5.45731	-1.10272	0.276916	0.67461	-5.47831
novelMiR_1345,novelMiR_82	-1.86432	-5.26962	1.54098	0.320419	-1.10743	0.274903	0.67461	-5.14426
novelMiR_1541	-1.48631	-4.20993	1.23732	0.683964	-1.10386	0.27643	0.67461	-5.13058
novelMiR_1781	1.49534	-1.24606	4.23674	0.474579	1.10337	0.276641	0.67461	-5.13674
novelMiR_191	-0.655339	-1.85747	0.54679	5.45731	-1.10272	0.276916	0.67461	-5.47831
novelMiR_2176	-1.70035	-4.80352	1.40281	0.664402	-1.10837	0.274501	0.67461	-5.12999
novelMiR_2561	1.69387	-1.40025	4.788	0.0760227	1.10737	0.274926	0.67461	-5.13208
novelMiR_3144	1.33862	-1.12269	3.79993	1.08359	1.10013	0.278031	0.67461	-5.13077
novelMiR_458	-0.658612	-1.86055	0.543322	5.4572	-1.10841	0.274485	0.67461	-5.47246
novelMiR_467,novelMiR_468	1.19689	-1.00393	3.3977	2.43446	1.10007	0.278056	0.67461	-5.15325
hsa-mir-26b	0.757826	-0.637912	2.15356	11.6985	1.09829	0.278823	0.675045	-5.3552
hsa-mir-191	0.694314	-0.586068	1.9747	13.1537	1.0969	0.279422	0.675073	-5.35376
novelMiR_3194	1.32542	-1.12413	3.77497	0.610301	1.09451	0.280456	0.676152	-5.1527
hsa-mir-27a	0.950891	-0.812224	2.71401	13.0238	1.09094	0.282003	0.677892	-5.36005
novelMiR_1046	-1.69943	-4.85674	1.45788	0.850881	-1.08877	0.282946	0.677892	-5.15307
novelMiR_484	-1.40385	-4.01125	1.20355	0.212863	-1.08909	0.282807	0.677892	-5.14603
novelMiR_1012	2.43018	-2.10748	6.96783	7.04314	1.08332	0.285328	0.677948	-5.39248
novelMiR_1645,novelMiR_1755,novelMiR_1766,novelMiR_2071,novelMiR_2252,novelMiR_2297,novelMiR_2358,novelMiR_2687,novelMiR_2717,novelMiR_273,novelMiR_3033,novelMiR_3053,novelMiR_3083,novelMiR_3234,novelMiR_3276,novelMiR_3346,novelMiR_3457,novelMiR_3497,novelMiR_3680,novelMiR_3798,novelMiR_396,novelMiR_3998,novelMiR_543,novelMiR_687,novelMiR_93,novelMiR_984	1.33267	-1.15012	3.81545	1.96537	1.08576	0.284261	0.677948	-5.1709
novelMiR_2235	1.30062	-1.12419	3.72543	3.19325	1.08499	0.2846	0.677948	-5.24885
novelMiR_2567	-1.77197	-5.07731	1.53337	0.818762	-1.08441	0.284853	0.677948	-5.16026
novelMiR_2533	-2.044	-5.87007	1.78208	2.59558	-1.08063	0.286509	0.679352	-5.14938
hsa-mir-221	-0.819788	-2.3576	0.718021	11.2927	-1.07833	0.287523	0.680018	-5.37811
novelMiR_939	-0.642371	-1.84851	0.56377	5.458	-1.07731	0.287973	0.680018	-5.50437
hsa-mir-34c	-2.78499	-8.04526	2.47528	5.41314	-1.07094	0.290788	0.683107	-5.38144
hsa-mir-365a,hsa-mir-365b	-1.1726	-3.39422	1.04902	6.34455	-1.06765	0.292251	0.683107	-5.50649
hsa-mir-452	2.74161	-2.45106	7.93427	6.50384	1.06799	0.292103	0.683107	-5.47157
hsa-mir-455	1.26946	-1.13525	3.67417	7.03383	1.06785	0.292166	0.683107	-5.44586
novelMiR_1226	1.15251	-1.02795	3.33296	5.55163	1.06917	0.291576	0.683107	-5.49396
novelMiR_3248	-0.715476	-2.07468	0.643732	5.75969	-1.06478	0.293533	0.683326	-5.50256
novelMiR_3249	-0.715476	-2.07468	0.643732	5.75969	-1.06478	0.293533	0.683326	-5.50256
novelMiR_2922	1.15663	-1.04795	3.36121	5.35303	1.06125	0.295114	0.685617	-5.46315
hsa-mir-362	1.11197	-1.01938	3.24333	6.34337	1.05533	0.297777	0.686185	-5.48558
novelMiR_1127,novelMiR_1407,novelMiR_1419,novelMiR_1436,novelMiR_1437,novelMiR_1459,novelMiR_175,novelMiR_1965,novelMiR_2446,novelMiR_2447,novelMiR_2779,novelMiR_2944,novelMiR_2945,novelMiR_3275,novelMiR_3297,novelMiR_3626,novelMiR_368,novelMiR_3765,novelMiR_3766,novelMiR_3862,novelMiR_3863,novelMiR_4272,novelMiR_569,novelMiR_699,novelMiR_760	0.941068	-0.856524	2.73866	2.78022	1.05896	0.296142	0.686185	-5.2611
novelMiR_1175,novelMiR_2266,novelMiR_2703,novelMiR_637	1.45273	-1.33954	4.24501	1.33761	1.0524	0.299105	0.686185	-5.18577
novelMiR_1294	1.1019	-1.01591	3.21972	2.8498	1.05246	0.299076	0.686185	-5.24182
novelMiR_2338	-0.848355	-2.47377	0.777058	3.68714	-1.05576	0.297584	0.686185	-5.37266
novelMiR_2629	-0.889326	-2.60023	0.821574	6.05031	-1.05145	0.299535	0.686185	-5.50042
novelMiR_4050	-1.91756	-5.601	1.76587	1.42142	-1.05305	0.298809	0.686185	-5.179
novelMiR_1898	1.92521	-1.78418	5.6346	1.32714	1.04985	0.300259	0.686478	-5.17873
hsa-mir-95	1.42671	-1.33044	4.18387	7.29155	1.04671	0.301687	0.688374	-5.47595
hsa-mir-766	1.45781	-1.3687	4.28432	2.71119	1.04328	0.303252	0.690574	-5.24911
novelMiR_1870	-1.65337	-4.87065	1.56392	2.29675	-1.03952	0.304977	0.691762	-5.18451
novelMiR_655	1.16063	-1.09714	3.4184	3.5003	1.03983	0.304831	0.691762	-5.31146
novelMiR_1264	-1.49963	-4.42725	1.42799	8.61722	-1.03614	0.306527	0.693011	-5.44067
novelMiR_2033	-2.57435	-7.60224	2.45354	6.12506	-1.0357	0.306733	0.693011	-5.49233
novelMiR_2509,novelMiR_4380	-1.72159	-5.10077	1.6576	4.69009	-1.03055	0.309112	0.697018	-5.33049
hsa-mir-582	1.63918	-1.58814	4.8665	4.44606	1.02739	0.310577	0.69895	-5.41864
hsa-mir-3616	-1.58292	-4.7076	1.54176	0.393732	-1.02472	0.31182	0.699011	-5.21902
novelMiR_1711,novelMiR_2118,novelMiR_3586	1.2251	-1.1931	3.6433	4.65742	1.02478	0.311792	0.699011	-5.34297
hsa-mir-190b	1.30437	-1.28025	3.88899	2.20324	1.02083	0.313635	0.701712	-5.2386
novelMiR_1137,novelMiR_1337,novelMiR_1723,novelMiR_2221,novelMiR_3175,novelMiR_3625,novelMiR_471,novelMiR_770	0.566	-0.56598	1.69798	4.15832	1.01141	0.318062	0.707489	-5.45946
novelMiR_3616	1.8391	-1.83657	5.51476	1.39447	1.01209	0.317742	0.707489	-5.21603
novelMiR_553	-1.08701	-3.25647	1.08244	6.97932	-1.01353	0.317066	0.707489	-5.50928
novelMiR_2519	-2.52183	-7.58129	2.53763	7.32271	-1.00824	0.319565	0.70946	-5.51654
hsa-mir-100	1.78547	-1.81633	5.38726	12.4978	1.00273	0.322182	0.710942	-5.44496
hsa-mir-192,hsa-mir-192*	-0.910183	-2.74886	0.92849	9.62936	-1.00133	0.322851	0.710942	-5.46026
novelMiR_1049,novelMiR_1333,novelMiR_1605,novelMiR_1667,novelMiR_1815,novelMiR_1957,novelMiR_2062,novelMiR_260,novelMiR_2816,novelMiR_2961,novelMiR_3289,novelMiR_3431,novelMiR_4202,novelMiR_594	0.414647	-0.423816	1.25311	4.97186	1.00034	0.323324	0.710942	-5.58188
novelMiR_1209,novelMiR_1210	1.47622	-1.5072	4.45964	0.543835	1.00089	0.323058	0.710942	-5.2259
novelMiR_2384	1.10796	-1.1233	3.33922	4.56805	1.00445	0.321365	0.710942	-5.36606
hsa-mir-125b-1,hsa-mir-125b-2	-1.16796	-3.53439	1.19847	11.7033	-0.998358	0.32427	0.711661	-5.45267
novelMiR_1489	-0.492898	-1.49575	0.50996	5.28019	-0.994189	0.326269	0.714685	-5.59142
hsa-mir-139	1.43924	-1.51648	4.39495	5.58902	0.984966	0.330722	0.718888	-5.56343
hsa-mir-330	0.818225	-0.867622	2.50407	7.1562	0.981761	0.332278	0.718888	-5.55631
hsa-mir-940	1.1306	-1.20085	3.46205	1.97264	0.98092	0.332688	0.718888	-5.28596
novelMiR_1246,novelMiR_1546,novelMiR_2146,novelMiR_2155,novelMiR_2156,novelMiR_271,novelMiR_3184,novelMiR_3782	1.0792	-1.13319	3.29159	1.40101	0.986715	0.329874	0.718888	-5.2396
novelMiR_1331,novelMiR_1336,novelMiR_2134,novelMiR_2437,novelMiR_2587,novelMiR_2919,novelMiR_3031,novelMiR_3471,novelMiR_3538,novelMiR_3582,novelMiR_3666,novelMiR_4246,novelMiR_560	1.06359	-1.11785	3.24503	0.427405	0.986239	0.330105	0.718888	-5.23607
novelMiR_1359	-1.51248	-4.63878	1.61383	4.26207	-0.978609	0.333814	0.718888	-5.3883
novelMiR_1472	1.41163	-1.49988	4.32314	1.59277	0.980738	0.332776	0.718888	-5.25465
novelMiR_2263	1.38645	-1.47774	4.25064	0.633851	0.979163	0.333544	0.718888	-5.23899
novelMiR_3296	0.583534	-0.610407	1.77748	4.37993	0.988632	0.328947	0.718888	-5.56878
novelMiR_2011	-1.53513	-4.71257	1.64231	3.58486	-0.977278	0.334464	0.718942	-5.31379
novelMiR_808	1.4289	-1.53742	4.39523	0.800162	0.974397	0.335874	0.720626	-5.26171
novelMiR_1115	1.21359	-1.31572	3.7429	0.387523	0.970559	0.337758	0.723319	-5.25301
hsa-mir-335	-1.39779	-4.32373	1.52815	8.34603	-0.966335	0.33984	0.725077	-5.50952
hsa-mir-579	-1.23342	-3.81429	1.34744	0.839643	-0.966715	0.339653	0.725077	-5.25562
novelMiR_895	1.09683	-1.21141	3.40507	1.1577	0.961192	0.342387	0.729157	-5.28484
hsa-mir-1343	-1.15982	-3.61242	1.29278	2.06783	-0.956564	0.344689	0.731727	-5.28493
novelMiR_362	0.740973	-0.826504	2.30845	7.42608	0.956208	0.344866	0.731727	-5.56304
novelMiR_1059	-1.86037	-5.80987	2.08914	5.17904	-0.952812	0.346563	0.732624	-5.54966
novelMiR_2287	-1.50945	-4.71066	1.69176	3.61102	-0.953794	0.346072	0.732624	-5.33657
novelMiR_1030	-1.84333	-5.78302	2.09636	1.82793	-0.946437	0.349762	0.737344	-5.25992
novelMiR_2862	1.20525	-1.37587	3.78636	0.838429	0.944538	0.350719	0.737344	-5.27824
novelMiR_2953,novelMiR_2954,novelMiR_4032	1.43842	-1.63945	4.51629	1.43084	0.945337	0.350316	0.737344	-5.25678
novelMiR_2463	-1.47698	-4.64547	1.6915	1.20736	-0.942921	0.351535	0.73771	-5.27472
novelMiR_3396	0.955311	-1.11005	3.02068	1.99854	0.935619	0.355236	0.743562	-5.29716
novelMiR_4111	-1.4019	-4.43522	1.63141	2.2885	-0.934871	0.355617	0.743562	-5.26293
hsa-mir-3620,novelMiR_1196	1.40775	-1.64681	4.46231	0.799685	0.932244	0.356955	0.744651	-5.28893
novelMiR_852	-2.0176	-6.39981	2.36461	3.91982	-0.931309	0.357432	0.744651	-5.36109
hsa-mir-556	-1.32795	-4.22997	1.57407	0.266547	-0.925618	0.360346	0.746425	-5.30373
novelMiR_1089	0.729229	-0.859697	2.31815	7.93687	0.92835	0.358945	0.746425	-5.57133
novelMiR_2872	-1.16654	-3.7138	1.38071	1.56758	-0.926359	0.359966	0.746425	-5.3187
novelMiR_3352,novelMiR_359,novelMiR_3916	0.881269	-1.04677	2.80931	2.36119	0.924578	0.36088	0.746425	-5.33907
hsa-mir-122	-1.58213	-5.05941	1.89515	1.24024	-0.920351	0.363056	0.748234	-5.29496
novelMiR_1950	1.44599	-1.7313	4.62329	0.610384	0.920576	0.36294	0.748234	-5.29481
hsa-mir-3150b	1.14218	-1.43658	3.72094	0.858606	0.89593	0.375795	0.753954	-5.31943
hsa-mir-3188,hsa-mir-3188*	-1.50972	-4.88743	1.868	1.74902	-0.904117	0.371493	0.753954	-5.31498
hsa-mir-320e	-1.29125	-4.20124	1.61873	4.75804	-0.897577	0.374928	0.753954	-5.54364
hsa-mir-3691	1.06935	-1.34767	3.48636	1.33982	0.894933	0.376321	0.753954	-5.3107
hsa-mir-449a	-3.47322	-11.3201	4.37367	5.11205	-0.895336	0.376109	0.753954	-5.48666
hsa-mir-574	0.956894	-1.20278	3.11657	7.50529	0.896246	0.375629	0.753954	-5.60141
novelMiR_1334,novelMiR_2201	0.488774	-0.596334	1.57388	5.07561	0.911143	0.367826	0.753954	-5.65409
novelMiR_1364	0.470593	-0.589172	1.53036	4.30509	0.89823	0.374584	0.753954	-5.62509
novelMiR_2831	1.14394	-1.41746	3.70533	7.06078	0.903395	0.371871	0.753954	-5.63651
novelMiR_3303	-1.566	-5.07331	1.94131	0.718789	-0.90317	0.371989	0.753954	-5.30005
novelMiR_3377,novelMiR_623	1.22944	-1.49664	3.95552	3.18361	0.91226	0.367245	0.753954	-5.39556
novelMiR_3451	-0.869158	-2.82886	1.09055	2.4248	-0.897138	0.375159	0.753954	-5.33462
novelMiR_3468	-1.29403	-4.19411	1.60605	2.40137	-0.902579	0.372299	0.753954	-5.3443
novelMiR_3685	0.965301	-1.18408	3.11468	1.76455	0.908449	0.369229	0.753954	-5.35784
novelMiR_3888	0.952657	-1.17153	3.07684	8.87718	0.907184	0.369889	0.753954	-5.55187
novelMiR_4074	-2.51442	-8.18322	3.15438	1.52025	-0.897217	0.375117	0.753954	-5.32744
hsa-let-7a-2	0.635913	-0.807841	2.07967	14.7668	0.890955	0.378425	0.755537	-5.54525
hsa-mir-31	-1.90698	-6.23401	2.42005	5.69412	-0.891471	0.378152	0.755537	-5.64795
hsa-mir-4661	1.23548	-1.57845	4.04941	2.16096	0.888122	0.379928	0.757223	-5.33211
hsa-mir-3679	-1.29368	-4.2566	1.66925	1.42259	-0.883194	0.382552	0.761133	-5.32907
novelMiR_1954,novelMiR_4163	-1.39158	-4.58439	1.80122	4.04575	-0.881631	0.383386	0.761475	-5.46774
novelMiR_202	-1.2059	-3.98355	1.57175	2.04386	-0.878182	0.385232	0.762507	-5.31948
novelMiR_3092	0.615992	-0.801312	2.0333	3.5815	0.87915	0.384713	0.762507	-5.57834
hsa-mir-503	1.79774	-2.34955	5.94503	5.41067	0.876827	0.385958	0.762632	-5.53065
novelMiR_3404	1.00166	-1.31344	3.31675	5.84994	0.875189	0.386838	0.763059	-5.61343
hsa-mir-5001	0.951265	-1.26348	3.16601	1.49331	0.868818	0.39027	0.766135	-5.36482
hsa-mir-636	1.09448	-1.45438	3.64333	0.318153	0.868586	0.390396	0.766135	-5.34674
novelMiR_3947	-2.47638	-8.2378	3.28504	5.02568	-0.869438	0.389936	0.766135	-5.5031
novelMiR_237	-1.34265	-4.47518	1.78987	1.16468	-0.867004	0.391251	0.766506	-5.33041
hsa-mir-3176	1.11608	-1.50047	3.73263	1.28516	0.862816	0.393522	0.768813	-5.41044
novelMiR_1253,novelMiR_1948	-1.13936	-3.81189	1.53316	0.50442	-0.862367	0.393766	0.768813	-5.33576
hsa-mir-939	-1.09144	-3.65894	1.47606	1.29407	-0.859884	0.395116	0.770142	-5.34157
novelMiR_91	0.431355	-0.585966	1.44868	4.4115	0.857686	0.396315	0.77117	-5.63684
novelMiR_2362	-1.01946	-3.4314	1.39248	0.376386	-0.854979	0.397793	0.77274	-5.36051
hsa-mir-3158-1,hsa-mir-3158-2	1.13985	-1.56735	3.84705	4.02082	0.851683	0.399598	0.773658	-5.44574
novelMiR_1579,novelMiR_1587,novelMiR_1592,novelMiR_3788,novelMiR_3806,novelMiR_3815,novelMiR_3820	-1.19755	-4.04188	1.64678	0.150527	-0.851658	0.399611	0.773658	-5.36177
novelMiR_1385,novelMiR_1386	-1.65644	-5.61526	2.30238	0.674922	-0.846372	0.402517	0.775821	-5.36044
novelMiR_2296,novelMiR_301,novelMiR_3014,novelMiR_4252	1.41282	-1.9601	4.78574	2.79636	0.847289	0.402012	0.775821	-5.39282
novelMiR_3922	-1.1285	-3.82691	1.56992	0.87796	-0.845944	0.402752	0.775821	-5.35188
hsa-mir-3911	-1.36873	-4.66315	1.92569	0.595163	-0.840408	0.405811	0.776372	-5.37255
hsa-mir-4726	1.01493	-1.42809	3.45794	1.19909	0.840349	0.405843	0.776372	-5.3668
hsa-mir-653	-1.31272	-4.46403	1.8386	2.03829	-0.842616	0.404589	0.776372	-5.39996
novelMiR_3161	-2.75089	-9.35721	3.85542	2.39669	-0.842298	0.404765	0.776372	-5.3693
novelMiR_524	1.21627	-1.71499	4.14753	0.76557	0.839319	0.406414	0.776372	-5.36538
hsa-mir-193a	0.686761	-0.995342	2.36886	8.4516	0.825856	0.413917	0.788088	-5.62044
novelMiR_1783	1.15741	-1.67598	3.99081	2.76185	0.82629	0.413674	0.788088	-5.48048
novelMiR_4099	-1.19046	-4.12837	1.74746	0.71392	-0.819645	0.417408	0.793419	-5.37426
hsa-mir-4498	-1.03251	-3.59518	1.53017	0.696869	-0.814987	0.420037	0.795943	-5.39085
novelMiR_424	-2.50124	-8.71043	3.70794	5.12464	-0.81484	0.42012	0.795943	-5.52856
novelMiR_397	-1.3208	-4.60713	1.96553	1.11967	-0.812976	0.421175	0.796631	-5.3741
hsa-mir-1303,novelMiR_2500,novelMiR_338,novelMiR_339,novelMiR_3445,novelMiR_4081,novelMiR_842	0.957585	-1.43484	3.35001	3.34468	0.809638	0.423068	0.797588	-5.46493
novelMiR_1291,novelMiR_2130,novelMiR_2131,novelMiR_2200,novelMiR_2565,novelMiR_3262,novelMiR_3316,novelMiR_4303,novelMiR_4389,novelMiR_729	0.757378	-1.13414	2.6489	2.52308	0.80994	0.422897	0.797588	-5.49824
novelMiR_3118	-1.09982	-3.86314	1.6635	0.822705	-0.805084	0.42566	0.80116	-5.38934
hsa-mir-1296	-1.26749	-4.46907	1.93409	4.27954	-0.800816	0.428098	0.804432	-5.51235
novelMiR_1365	-2.38773	-8.43876	3.6633	4.61396	-0.798191	0.429601	0.804627	-5.50909
novelMiR_2662,novelMiR_2705	-1.2561	-4.43757	1.92537	0.82549	-0.798632	0.429348	0.804627	-5.38585
novelMiR_3488	-1.3909	-4.92575	2.14394	1.59983	-0.795935	0.430895	0.80574	-5.38116
hsa-mir-1914	-1.09613	-3.90417	1.71192	0.164226	-0.789602	0.434542	0.809925	-5.41046
novelMiR_3797,novelMiR_4281	1.18999	-1.85735	4.23733	0.992182	0.789902	0.434369	0.809925	-5.39565
novelMiR_1882,novelMiR_301,novelMiR_302	1.26543	-1.98448	4.51535	2.66986	0.787622	0.435686	0.810743	-5.43732
hsa-mir-6511b-1,novelMiR_3787	-1.10553	-3.95231	1.74126	1.52653	-0.785536	0.436893	0.811675	-5.39607
hsa-let-7c	-0.648296	-2.33389	1.0373	12.7899	-0.777987	0.441279	0.812237	-5.6331
novelMiR_1020,novelMiR_1109,novelMiR_1725,novelMiR_1851,novelMiR_2007,novelMiR_2087,novelMiR_2183,novelMiR_2419,novelMiR_2443,novelMiR_2626,novelMiR_2778,novelMiR_2780,novelMiR_2812,novelMiR_317,novelMiR_3496,novelMiR_3553,novelMiR_3661,novelMiR_3688,novelMiR_3697,novelMiR_3847,novelMiR_3932,novelMiR_4106,novelMiR_4331,novelMiR_498,novelMiR_583,novelMiR_641,novelMiR_650,novelMiR_709	-0.796119	-2.8594	1.26716	1.07377	-0.780496	0.439818	0.812237	-5.40112
novelMiR_1298	1.10969	-1.77652	3.9959	2.64437	0.777722	0.441433	0.812237	-5.48974
novelMiR_3068,novelMiR_765	1.12083	-1.77432	4.01598	1.18107	0.783105	0.438303	0.812237	-5.39581
novelMiR_3677	-2.90685	-10.4445	4.63076	3.63251	-0.780083	0.440058	0.812237	-5.43766
novelMiR_4232	-1.12278	-4.03551	1.78994	0.58301	-0.779736	0.44026	0.812237	-5.42035
hsa-mir-210	-0.867169	-3.12822	1.39388	9.25016	-0.775792	0.442558	0.813006	-5.65059
novelMiR_1449,novelMiR_180	-1.1637	-4.21023	1.88284	1.0791	-0.772655	0.444392	0.813774	-5.40672
novelMiR_3704	1.38224	-2.23379	4.99826	0.59209	0.773219	0.444062	0.813774	-5.40712
hsa-mir-148b	0.583171	-0.962019	2.12836	10.0341	0.763423	0.449812	0.82239	-5.65469
novelMiR_1321	-1.52836	-5.59601	2.53928	3.3112	-0.760039	0.451809	0.822872	-5.47213
novelMiR_2281	-0.682951	-2.50931	1.1434	0.781858	-0.756407	0.453958	0.822872	-5.42683
novelMiR_2612	1.10214	-1.83165	4.03594	2.62784	0.759904	0.451888	0.822872	-5.50208
novelMiR_2618	1.11901	-1.87891	4.11693	2.60294	0.755033	0.454772	0.822872	-5.50614
novelMiR_3286,novelMiR_3287	0.896525	-1.4946	3.28765	0.972301	0.758422	0.452765	0.822872	-5.40486
novelMiR_4037	0.902222	-1.51659	3.32103	1.9126	0.754507	0.455084	0.822872	-5.48469
novelMiR_4386	-0.962135	-3.53284	1.60857	0.749914	-0.757068	0.453566	0.822872	-5.41794
novelMiR_3263	-1.54862	-5.72121	2.62397	6.16438	-0.750743	0.45732	0.825005	-5.76294
novelMiR_4223	0.709173	-1.20323	2.62158	7.08293	0.750108	0.457699	0.825005	-5.73061
hsa-mir-577	-1.294	-4.79605	2.20804	1.47247	-0.747421	0.459299	0.826595	-5.42426
hsa-mir-1-1,hsa-mir-1-2	1.92527	-3.33042	7.18097	4.10102	0.740993	0.463143	0.827351	-5.51883
novelMiR_1777	-1.1777	-4.37503	2.01963	1.01139	-0.745073	0.460701	0.827351	-5.41422
novelMiR_1882,novelMiR_2296,novelMiR_301,novelMiR_3014,novelMiR_302,novelMiR_4252	1.20551	-2.08662	4.49764	2.51076	0.740704	0.463316	0.827351	-5.46667
novelMiR_2101,novelMiR_2329,novelMiR_2649,novelMiR_3058,novelMiR_3059,novelMiR_973	0.339796	-0.58543	1.26502	4.30414	0.742885	0.46201	0.827351	-5.71757
novelMiR_3864	0.911842	-1.57694	3.40062	4.08548	0.741113	0.463071	0.827351	-5.67019
novelMiR_916	0.936322	-1.62605	3.49869	0.555243	0.739153	0.464246	0.827726	-5.43202
hsa-mir-3940	-1.06368	-4.00348	1.87612	0.507177	-0.731885	0.468621	0.832943	-5.43113
novelMiR_1110,novelMiR_1335,novelMiR_1690,novelMiR_3527	0.815052	-1.43514	3.06525	1.47654	0.732684	0.468139	0.832943	-5.4459
novelMiR_1040	-1.04145	-3.93448	1.85159	9.09207	-0.728173	0.470864	0.835639	-5.71603
novelMiR_1432	0.899825	-1.61132	3.41097	1.84669	0.724834	0.472887	0.837936	-5.46171
novelMiR_2091	-0.75941	-2.88251	1.36369	2.19202	-0.723531	0.473678	0.838046	-5.43121
novelMiR_4322	-1.04056	-3.95557	1.87446	1.28096	-0.722064	0.47457	0.838333	-5.42983
novelMiR_1020,novelMiR_1109,novelMiR_1725,novelMiR_1851,novelMiR_2007,novelMiR_2087,novelMiR_2183,novelMiR_2419,novelMiR_2626,novelMiR_2778,novelMiR_2780,novelMiR_2812,novelMiR_317,novelMiR_3496,novelMiR_3553,novelMiR_3661,novelMiR_3688,novelMiR_3697,novelMiR_3847,novelMiR_3932,novelMiR_4106,novelMiR_4331,novelMiR_498,novelMiR_583,novelMiR_641,novelMiR_650,novelMiR_709	-0.736933	-2.80499	1.33112	0.99653	-0.720805	0.475335	0.838398	-5.44283
hsa-mir-215	-1.13837	-4.34712	2.07039	4.86737	-0.717624	0.477273	0.839132	-5.62898
hsa-mir-3200	-1.28762	-4.91814	2.34291	3.27324	-0.717412	0.477402	0.839132	-5.48549
novelMiR_1414,novelMiR_2318,novelMiR_2452,novelMiR_2563,novelMiR_2673,novelMiR_2781,novelMiR_2804,novelMiR_3684,novelMiR_384,novelMiR_385	-1.14679	-4.38422	2.09065	1.25533	-0.716529	0.477941	0.839132	-5.45794
novelMiR_2239	1.13846	-2.09092	4.36785	2.04869	0.7131	0.480036	0.840245	-5.43604
novelMiR_2353	0.941764	-1.72641	3.60993	0.984735	0.713969	0.479504	0.840245	-5.45975
novelMiR_3852	-0.944974	-3.63543	1.74548	1.56716	-0.710469	0.481647	0.841784	-5.4319
hsa-mir-3928	0.798808	-1.49243	3.09005	2.21062	0.705219	0.484872	0.844229	-5.53063
novelMiR_1632	0.772736	-1.44564	2.99111	2.33583	0.704607	0.485248	0.844229	-5.50579
novelMiR_3729	1.22681	-2.28534	4.73896	0.68755	0.70657	0.48404	0.844229	-5.46286
hsa-mir-301a	1.11525	-2.13304	4.36355	3.09273	0.694497	0.491494	0.844941	-5.53009
novelMiR_1291,novelMiR_1832,novelMiR_2130,novelMiR_2131,novelMiR_2200,novelMiR_2565,novelMiR_3262,novelMiR_3316,novelMiR_4212,novelMiR_4303,novelMiR_4389,novelMiR_653,novelMiR_729	0.757985	-1.44707	2.96304	2.34707	0.695332	0.490976	0.844941	-5.55446
novelMiR_1447	-1.22626	-4.76146	2.30894	0.920679	-0.701648	0.487072	0.844941	-5.46438
novelMiR_1501,novelMiR_247,novelMiR_3290	-0.917525	-3.58018	1.74513	2.73501	-0.697034	0.489922	0.844941	-5.46029
novelMiR_1769	-0.607554	-2.36147	1.14637	6.04434	-0.700691	0.487662	0.844941	-5.79291
novelMiR_2014	-1.77977	-6.93077	3.37122	1.98004	-0.698916	0.488758	0.844941	-5.45309
novelMiR_2314	-1.14978	-4.49894	2.19939	1.23449	-0.69443	0.491536	0.844941	-5.46444
novelMiR_84	0.928125	-1.75605	3.6123	2.90228	0.699434	0.488438	0.844941	-5.54349
novelMiR_4133	-0.861961	-3.38634	1.66242	2.18272	-0.690692	0.493856	0.847663	-5.51647
hsa-mir-19a	0.578942	-1.12274	2.28062	6.39572	0.688189	0.495414	0.847777	-5.79397
hsa-mir-4473	1.20338	-2.34436	4.75112	1.90141	0.686123	0.496701	0.847777	-5.52263
hsa-mir-671	0.748331	-1.45073	2.9474	5.96774	0.688347	0.495315	0.847777	-5.69263
novelMiR_3475	0.627076	-1.22237	2.47653	2.49561	0.68585	0.496871	0.847777	-5.55291
novelMiR_3941	0.78563	-1.53691	3.10817	0.559179	0.684235	0.497879	0.848238	-5.46492
novelMiR_4157	1.09213	-2.14211	4.32636	0.758531	0.683051	0.498619	0.848242	-5.45033
novelMiR_1283	-1.01977	-4.05205	2.01251	2.75346	-0.680274	0.500356	0.84994	-5.57405
novelMiR_527	0.308821	-0.61133	1.22897	4.6081	0.678889	0.501224	0.850158	-5.78969
novelMiR_3305	-0.655534	-2.61426	1.30319	5.22587	-0.676976	0.502424	0.850938	-5.81182
hsa-mir-1180	-0.858047	-3.43793	1.72184	8.34666	-0.672763	0.505072	0.851175	-5.74635
hsa-mir-222	-0.540986	-2.18001	1.09804	11.6017	-0.667655	0.508292	0.851175	-5.7113
novelMiR_1372,novelMiR_1453,novelMiR_1454,novelMiR_1771,novelMiR_2547,novelMiR_2678,novelMiR_2785,novelMiR_284,novelMiR_3140,novelMiR_3193,novelMiR_349,novelMiR_403,novelMiR_4402,novelMiR_805,novelMiR_981	0.868843	-1.76469	3.50238	0.337502	0.66735	0.508484	0.851175	-5.46689
novelMiR_1436,novelMiR_1437,novelMiR_1459,novelMiR_175,novelMiR_2446,novelMiR_2447,novelMiR_2779,novelMiR_3275,novelMiR_3297,novelMiR_3626,novelMiR_3765,novelMiR_3766,novelMiR_3862,novelMiR_3863,novelMiR_4272,novelMiR_699	0.331868	-0.669166	1.3329	4.03281	0.670606	0.50643	0.851175	-5.72324
novelMiR_1805	-0.274739	-1.10679	0.557317	4.91834	-0.667912	0.50813	0.851175	-5.84416
novelMiR_2914	-1.0872	-4.36837	2.19398	2.03061	-0.670241	0.50666	0.851175	-5.47377
novelMiR_4229	-2.3356	-9.4114	4.74019	4.58543	-0.66769	0.50827	0.851175	-5.58619
novelMiR_89	-0.268948	-1.08381	0.545918	4.84549	-0.667627	0.508309	0.851175	-5.84096
novelMiR_1839	1.3418	-2.74151	5.4251	1.37504	0.664702	0.510159	0.852736	-5.57617
hsa-mir-509-3	2.1311	-4.36609	8.62829	4.50227	0.663483	0.51093	0.852786	-5.58917
hsa-mir-19b-2	0.438411	-0.907941	1.78476	8.23477	0.658679	0.513978	0.85663	-5.73816
novelMiR_469	-0.561162	-2.29154	1.16921	5.00203	-0.655992	0.515687	0.858234	-5.82983
novelMiR_804	0.769139	-1.60793	3.14621	2.74831	0.654507	0.516633	0.858566	-5.6085
novelMiR_3778	0.94235	-1.9767	3.8614	0.719716	0.653012	0.517586	0.858909	-5.46569
hsa-mir-1468	-1.02814	-4.24062	2.18433	1.99875	-0.64739	0.521178	0.863327	-5.52142
novelMiR_3979	-0.363785	-1.50201	0.774443	5.58604	-0.646497	0.52175	0.863327	-5.84759
hsa-mir-3934	-0.840894	-3.47751	1.79572	3.29077	-0.645128	0.522627	0.863536	-5.56698
novelMiR_1881	0.559224	-1.20181	2.32026	4.90015	0.642346	0.524413	0.865244	-5.82021
novelMiR_1991	-0.975515	-4.05315	2.10212	0.623317	-0.641162	0.525174	0.865258	-5.48391
novelMiR_985	0.737973	-1.59723	3.07317	0.314014	0.639246	0.526406	0.866047	-5.50123
hsa-mir-4664	1.2845	-2.79899	5.36799	3.89973	0.636289	0.528311	0.866701	-5.57999
novelMiR_706	0.853186	-1.85495	3.56132	0.670424	0.637272	0.527677	0.866701	-5.48207
hsa-mir-516b-1,hsa-mir-516b-2	-1.33137	-5.57288	2.91014	0.935861	-0.634935	0.529184	0.866897	-5.51256
novelMiR_3484	0.305229	-0.6749	1.28536	5.22893	0.629932	0.532418	0.87012	-5.85762
novelMiR_3881	-1.25769	-5.29875	2.78336	2.22015	-0.629551	0.532665	0.87012	-5.48276
hsa-mir-454	-0.752047	-3.17677	1.67267	5.78481	-0.627386	0.534068	0.871175	-5.77479
novelMiR_1674,novelMiR_2422,novelMiR_2731,novelMiR_2815,novelMiR_361,novelMiR_3735,novelMiR_3992,novelMiR_4034	0.584215	-1.3113	2.47973	1.8688	0.623442	0.536629	0.87355	-5.5144
novelMiR_2510	-0.854377	-3.62929	1.92053	0.359599	-0.622805	0.537044	0.87355	-5.51772
novelMiR_326,novelMiR_3662,novelMiR_3691	-0.858114	-3.65267	1.93645	5.24562	-0.621131	0.538133	0.874086	-5.67124
hsa-mir-4746	0.787647	-1.8004	3.3757	2.10284	0.615616	0.541729	0.878687	-5.5629
novelMiR_131,novelMiR_864,novelMiR_900	0.798967	-1.8429	3.44083	1.49557	0.611744	0.544263	0.880484	-5.49869
novelMiR_1872	-0.917459	-3.95193	2.11701	0.813738	-0.611582	0.544369	0.880484	-5.51561
hsa-mir-15b	-0.648271	-2.80062	1.50407	6.46613	-0.609251	0.545897	0.881715	-5.85602
novelMiR_705	-0.722355	-3.1271	1.68239	0.666867	-0.607621	0.546967	0.882204	-5.5108
novelMiR_323	-0.936017	-4.08185	2.20982	1.32916	-0.601865	0.550753	0.885826	-5.50669
novelMiR_4098	0.290713	-0.685038	1.26646	4.45443	0.602666	0.550225	0.885826	-5.83804
novelMiR_15	-0.711885	-3.14246	1.71869	2.06229	-0.592452	0.556973	0.892088	-5.5005
novelMiR_3707	-0.327973	-1.44558	0.789629	5.55432	-0.593611	0.556205	0.892088	-5.8807
novelMiR_3708	-0.327973	-1.44558	0.789629	5.55432	-0.593611	0.556205	0.892088	-5.8807
hsa-mir-548i-1,hsa-mir-548i-2,hsa-mir-548i-3,hsa-mir-548i-4,novelMiR_1166,novelMiR_1206,novelMiR_2110,novelMiR_2127,novelMiR_2444,novelMiR_4048,novelMiR_434,novelMiR_478,novelMiR_884,novelMiR_887,novelMiR_888,novelMiR_92	0.64535	-1.56873	2.85943	0.884765	0.589594	0.558869	0.892638	-5.51772
novelMiR_2555	0.594615	-1.4447	2.63393	5.56163	0.589796	0.558735	0.892638	-5.79834
novelMiR_2799	-0.740753	-3.28754	1.80603	0.474635	-0.588345	0.559698	0.892723	-5.52332
novelMiR_2943	-1.82658	-8.11915	4.466	1.69535	-0.587166	0.560482	0.892734	-5.54234
novelMiR_2313	-0.964102	-4.30397	2.37577	0.675006	-0.583908	0.562649	0.894947	-5.52193
novelMiR_1265	0.301236	-0.746597	1.34907	4.34729	0.581523	0.56424	0.896237	-5.81021
novelMiR_2508,novelMiR_2676,novelMiR_406	-0.802988	-3.61687	2.0109	5.2228	-0.577236	0.567102	0.899542	-5.69378
novelMiR_2619	0.834358	-2.09972	3.76844	2.659	0.575217	0.568454	0.900443	-5.61855
novelMiR_3035	0.30143	-0.761167	1.36403	4.35277	0.573812	0.569395	0.900693	-5.81398
hsa-mir-30c-1,hsa-mir-30c-2	-0.489145	-2.22218	1.24389	11.8377	-0.570929	0.571328	0.902134	-5.76703
hsa-mir-548ah,hsa-mir-548p,novelMiR_1332,novelMiR_1538,novelMiR_1659,novelMiR_2111,novelMiR_2113,novelMiR_2125,novelMiR_2268,novelMiR_228,novelMiR_2445,novelMiR_2689,novelMiR_2894,novelMiR_3057,novelMiR_3117,novelMiR_3145,novelMiR_3158,novelMiR_3225,novelMiR_3585,novelMiR_3650,novelMiR_3740,novelMiR_3931,novelMiR_4237,novelMiR_525,novelMiR_683,novelMiR_813,novelMiR_851,novelMiR_938	-0.900552	-4.14293	2.34183	1.70536	-0.561818	0.57746	0.902134	-5.53669
novelMiR_1051	0.860274	-2.22674	3.94729	1.24034	0.563702	0.576189	0.902134	-5.53907
novelMiR_1200	-0.865262	-3.99275	2.26222	4.28496	-0.559633	0.578935	0.902134	-5.64349
novelMiR_1652	0.902918	-2.34265	4.14849	1.59728	0.562741	0.576837	0.902134	-5.58631
novelMiR_1900,novelMiR_2607,novelMiR_2957,novelMiR_3221,novelMiR_3847,novelMiR_58,novelMiR_902	-0.726928	-3.30787	1.85402	0.244628	-0.569723	0.572138	0.902134	-5.54185
novelMiR_2218	-0.389294	-1.7955	1.01691	5.82672	-0.55999	0.578694	0.902134	-5.88255
novelMiR_2604	-0.389205	-1.7953	1.01689	5.82668	-0.559904	0.578752	0.902134	-5.8826
novelMiR_3300	-0.389294	-1.7955	1.01691	5.82672	-0.55999	0.578694	0.902134	-5.88255
novelMiR_3438	0.736168	-1.88412	3.35645	1.90665	0.568303	0.573093	0.902134	-5.611
novelMiR_3810	0.945157	-2.44285	4.33316	2.58672	0.564302	0.575785	0.902134	-5.60494
novelMiR_4036	0.268913	-0.70769	1.24552	5.10891	0.556988	0.580723	0.903697	-5.9004
hsa-mir-576	0.770138	-2.04103	3.58131	4.40086	0.554156	0.582641	0.904013	-5.6654
hsa-mir-651	-0.831213	-3.85834	2.19591	4.21648	-0.555435	0.581774	0.904013	-5.6863
novelMiR_1567,novelMiR_1636,novelMiR_2576	-0.767065	-3.57305	2.03892	0.54229	-0.552966	0.583448	0.904013	-5.54117
novelMiR_4114	0.291028	-0.775347	1.3574	4.36229	0.552047	0.584071	0.904013	-5.82598
hsa-mir-197	-0.585436	-2.74797	1.57709	8.14754	-0.547606	0.587088	0.907461	-5.81242
novelMiR_2273	-0.378557	-1.78611	1.029	5.82676	-0.544023	0.589527	0.909091	-5.89099
novelMiR_4011	0.546301	-1.48604	2.57864	5.96388	0.543735	0.589723	0.909091	-5.85781
hsa-mir-548ah,hsa-mir-548p,novelMiR_1332,novelMiR_1538,novelMiR_1659,novelMiR_2113,novelMiR_2125,novelMiR_2268,novelMiR_228,novelMiR_2445,novelMiR_2689,novelMiR_2894,novelMiR_3057,novelMiR_3117,novelMiR_3145,novelMiR_3158,novelMiR_3225,novelMiR_3585,novelMiR_3650,novelMiR_3740,novelMiR_3931,novelMiR_4237,novelMiR_525,novelMiR_683,novelMiR_813,novelMiR_851,novelMiR_938	-0.863486	-4.10606	2.37909	1.70845	-0.538662	0.593187	0.909553	-5.5486
novelMiR_1227	-0.705884	-3.35175	1.93998	0.388903	-0.539655	0.592508	0.909553	-5.55861
novelMiR_170	-0.747621	-3.54298	2.04774	0.0751429	-0.540997	0.591592	0.909553	-5.5614
novelMiR_2316	-0.468291	-2.22199	1.28541	2.73371	-0.540147	0.592172	0.909553	-5.58946
hsa-mir-1304	0.626974	-1.73923	2.99318	2.95567	0.535979	0.595022	0.911152	-5.62996
novelMiR_3856	0.499966	-1.39226	2.3922	2.67555	0.534463	0.59606	0.911528	-5.65152
novelMiR_296	0.315961	-0.886218	1.51814	3.99155	0.531638	0.597997	0.912064	-5.80998
novelMiR_758	-0.292	-1.40291	0.818908	5.34084	-0.531686	0.597964	0.912064	-5.92288
hsa-mir-4326	-1.65182	-7.95757	4.65393	4.60745	-0.529879	0.599205	0.912696	-5.68455
hsa-mir-1276	-0.735403	-3.55592	2.08511	1.10621	-0.52741	0.600901	0.912862	-5.5657
novelMiR_3238	-0.540296	-2.60838	1.52778	6.37167	-0.528465	0.600176	0.912862	-5.90412
hsa-mir-23b	-0.695545	-3.38784	1.99675	10.2485	-0.522582	0.604226	0.916702	-5.80012
hsa-mir-1292	-0.657943	-3.2396	1.92371	4.63906	-0.515515	0.609108	0.916748	-5.71669
hsa-mir-130b	0.769423	-2.25959	3.79843	6.0545	0.513826	0.610277	0.916748	-5.83071
novelMiR_1117,novelMiR_1730,novelMiR_1808,novelMiR_1874,novelMiR_1891,novelMiR_19,novelMiR_2332,novelMiR_2926,novelMiR_3101,novelMiR_3551,novelMiR_3563,novelMiR_3951,novelMiR_4083,novelMiR_4312,novelMiR_4397,novelMiR_558,novelMiR_812	1.3816	-4.04228	6.80548	2.48979	0.515257	0.609286	0.916748	-5.64633
novelMiR_1305	-0.707577	-3.49331	2.07815	3.76197	-0.51379	0.610302	0.916748	-5.70135
novelMiR_1340,novelMiR_1441,novelMiR_2622,novelMiR_265,novelMiR_2666,novelMiR_3508,novelMiR_3640,novelMiR_3641,novelMiR_3671,novelMiR_4238,novelMiR_512,novelMiR_591,novelMiR_710,novelMiR_893,novelMiR_941	-0.759603	-3.76378	2.24458	5.72798	-0.51146	0.611917	0.916748	-5.8175
novelMiR_2304	0.265771	-0.770646	1.30219	5.22009	0.51871	0.606899	0.916748	-5.91838
novelMiR_299	-1.05378	-5.24255	3.13498	1.8773	-0.508882	0.613706	0.916748	-5.56135
novelMiR_3160	0.265771	-0.770646	1.30219	5.22009	0.51871	0.606899	0.916748	-5.91838
novelMiR_3905	0.262252	-0.772511	1.29702	5.21877	0.51266	0.611085	0.916748	-5.92145
novelMiR_756,novelMiR_948	-1.26633	-6.23433	3.70167	0.771083	-0.515604	0.609046	0.916748	-5.56783
novelMiR_803	-1.77496	-8.83271	5.28279	4.09345	-0.508714	0.613823	0.916748	-5.60609
novelMiR_991	0.271478	-0.805188	1.34814	4.31952	0.51004	0.612902	0.916748	-5.84496
hsa-mir-27b	-0.604598	-3.02179	1.8126	13.1253	-0.505948	0.615746	0.917282	-5.7966
novelMiR_263	0.417801	-1.25651	2.09211	5.16759	0.504759	0.616573	0.917282	-5.91418
novelMiR_611	0.764306	-2.29356	3.82217	0.688411	0.505591	0.615994	0.917282	-5.56676
novelMiR_3486	-1.53047	-7.71499	4.65405	5.25901	-0.500576	0.619487	0.920427	-5.76393
novelMiR_1602,novelMiR_992	-0.606123	-3.06487	1.85262	1.19991	-0.498653	0.620829	0.92123	-5.55391
novelMiR_2186,novelMiR_22	-0.836142	-4.23598	2.56369	0.905215	-0.497477	0.62165	0.92126	-5.56102
novelMiR_1695	-0.789823	-4.01638	2.43673	9.49246	-0.495156	0.623273	0.92129	-5.81792
novelMiR_740	0.674676	-2.08139	3.43074	1.65074	0.495173	0.623261	0.92129	-5.61286
hsa-mir-372	-1.08751	-5.54439	3.36938	0.590193	-0.493573	0.62438	0.921743	-5.58233
novelMiR_2410	0.22763	-0.708614	1.16387	4.95273	0.491804	0.625619	0.922387	-5.92621
novelMiR_1117,novelMiR_1315,novelMiR_1730,novelMiR_1808,novelMiR_1874,novelMiR_19,novelMiR_2089,novelMiR_2332,novelMiR_2926,novelMiR_3101,novelMiR_3551,novelMiR_3563,novelMiR_3951,novelMiR_4083,novelMiR_4095,novelMiR_4312,novelMiR_4397,novelMiR_558,novelMiR_812	1.055	-3.29871	5.4087	2.23941	0.490167	0.626767	0.922896	-5.58219
hsa-mir-584	0.890867	-2.81018	4.59191	3.72111	0.4869	0.629059	0.924409	-5.69499
novelMiR_1533,novelMiR_1534	0.550385	-1.73845	2.83922	6.76467	0.486411	0.629402	0.924409	-5.90045
novelMiR_453	-0.611387	-3.19451	1.97173	0.363022	-0.478765	0.634783	0.931123	-5.58849
hsa-mir-769	-0.379841	-1.99475	1.23506	8.08385	-0.47578	0.63689	0.931836	-5.86707
novelMiR_2879	-0.590091	-3.09313	1.91295	0.810187	-0.476873	0.636118	0.931836	-5.57875
novelMiR_3605	-1.48971	-7.85085	4.87142	3.79003	-0.473718	0.638347	0.932781	-5.62083
novelMiR_2299	-0.626364	-3.33618	2.08345	0.476314	-0.467562	0.642704	0.937957	-5.59463
hsa-mir-514a-1,hsa-mir-514a-2,hsa-mir-514a-3	-1.05706	-5.65727	3.54314	2.83378	-0.46481	0.644656	0.938424	-5.57911
novelMiR_4051	-0.61022	-3.26416	2.04372	1.71296	-0.465101	0.64445	0.938424	-5.61038
novelMiR_1145,novelMiR_2261,novelMiR_3353,novelMiR_3611,novelMiR_4100	0.901218	-3.08075	4.88318	2.19155	0.457808	0.649635	0.939948	-5.56884
novelMiR_1825	-1.39724	-7.53701	4.74254	1.97049	-0.460329	0.64784	0.939948	-5.60563
novelMiR_2095,novelMiR_4336,novelMiR_476	0.19236	-0.65888	1.0436	5.09984	0.457103	0.650137	0.939948	-5.95722
novelMiR_2103	-0.695982	-3.76034	2.36837	4.67522	-0.45942	0.648487	0.939948	-5.7503
novelMiR_3714	0.655549	-2.21696	3.52806	0.635397	0.461631	0.646915	0.939948	-5.5592
novelMiR_697	0.217899	-0.747752	1.18355	5.33144	0.456442	0.650608	0.939948	-5.94912
hsa-mir-186	0.343403	-1.18622	1.87303	10.1683	0.45412	0.652264	0.941159	-5.83151
novelMiR_1178,novelMiR_3398,novelMiR_4224	0.29	-1.01513	1.59513	6.51427	0.449465	0.655588	0.94477	-5.92727
hsa-mir-363	-0.724649	-3.99909	2.54979	7.49118	-0.447653	0.656884	0.945453	-5.87899
hsa-mir-20a	-0.335038	-1.85453	1.18445	9.9782	-0.446012	0.658059	0.945874	-5.8345
hsa-mir-598	-0.834301	-4.68593	3.01733	4.28099	-0.438157	0.663694	0.945874	-5.74549
novelMiR_1801,novelMiR_2937,novelMiR_3125,novelMiR_3771	-1.1675	-6.55683	4.22183	4.79598	-0.438202	0.663662	0.945874	-5.78485
novelMiR_2483	-0.656206	-3.68625	2.37384	1.00254	-0.438069	0.663757	0.945874	-5.6293
novelMiR_3110	0.247907	-0.892582	1.3884	5.40166	0.439693	0.66259	0.945874	-5.95076
novelMiR_3288	0.66173	-2.35939	3.68285	3.22776	0.443062	0.660173	0.945874	-5.75992
novelMiR_3313	0.639462	-2.28939	3.56831	0.83355	0.441641	0.661192	0.945874	-5.58903
novelMiR_4328	0.654884	-2.35286	3.66263	3.18716	0.440428	0.662062	0.945874	-5.75674
novelMiR_2059	0.183658	-0.669054	1.03637	4.75858	0.435671	0.665481	0.947158	-5.93556
novelMiR_2044	-0.238072	-1.35006	0.873916	5.34951	-0.433072	0.667352	0.947475	-5.96813
novelMiR_2714,novelMiR_2738,novelMiR_2745,novelMiR_2751,novelMiR_579,novelMiR_596,novelMiR_600,novelMiR_601,novelMiR_605	-0.522518	-2.96305	1.91802	0.456156	-0.433079	0.667347	0.947475	-5.60288
novelMiR_2505	-0.472673	-2.69351	1.74816	1.44529	-0.430522	0.669189	0.948912	-5.62907
hsa-mir-506	0.704515	-2.61976	4.02879	1.0475	0.428691	0.670511	0.949615	-5.60472
hsa-mir-1269a	1.95463	-7.462	11.3712	2.78173	0.419875	0.676885	0.951663	-5.66308
hsa-mir-145	-0.93156	-5.52184	3.65872	3.53005	-0.410509	0.683683	0.951663	-5.67756
hsa-mir-4781	0.419504	-1.67523	2.51424	1.25652	0.405097	0.687623	0.951663	-5.59695
hsa-mir-585	0.811274	-3.0684	4.69094	2.11378	0.422984	0.674634	0.951663	-5.60916
novelMiR_1170	0.429258	-1.62587	2.48439	4.90632	0.422504	0.674981	0.951663	-5.9252
novelMiR_1174	0.174025	-0.675569	1.02362	4.70573	0.414335	0.680902	0.951663	-5.94543
novelMiR_1315,novelMiR_2089,novelMiR_3563,novelMiR_4095	0.788762	-3.12567	4.70319	1.64815	0.407595	0.685803	0.951663	-5.59714
novelMiR_140,novelMiR_141,novelMiR_2554,novelMiR_2823,novelMiR_868	-0.738852	-4.37704	2.89933	2.78158	-0.410794	0.683476	0.951663	-5.58465
novelMiR_1568,novelMiR_214,novelMiR_2214,novelMiR_241,novelMiR_2423,novelMiR_2424,novelMiR_283,novelMiR_3215,novelMiR_3889,novelMiR_3984,novelMiR_4255,novelMiR_943	0.184828	-0.718256	1.08791	4.46529	0.41399	0.681153	0.951663	-5.91403
novelMiR_1792	0.485522	-1.93045	2.90149	0.808783	0.406507	0.686596	0.951663	-5.60187
novelMiR_1827	-0.849656	-5.0931	3.39379	3.00133	-0.405019	0.68768	0.951663	-5.6892
novelMiR_2231	0.236536	-0.900577	1.37365	5.40043	0.420771	0.676236	0.951663	-5.959
novelMiR_236	-1.37821	-8.03296	5.27655	3.02746	-0.418922	0.677575	0.951663	-5.62245
novelMiR_3180	0.42877	-1.6328	2.49034	1.35326	0.420705	0.676284	0.951663	-5.64537
novelMiR_4320	-1.3469	-7.97415	5.28034	2.62623	-0.411106	0.683248	0.951663	-5.62236
novelMiR_582	-0.663751	-3.9523	2.6248	4.27323	-0.408273	0.685309	0.951663	-5.75775
novelMiR_72	0.175207	-0.682931	1.03334	4.85041	0.412996	0.681875	0.951663	-5.95725
novelMiR_73	0.175207	-0.682931	1.03334	4.85041	0.412996	0.681875	0.951663	-5.95725
novelMiR_789	-0.204111	-1.20729	0.799065	4.69694	-0.411567	0.682913	0.951663	-5.97184
novelMiR_1357,novelMiR_1674,novelMiR_2422,novelMiR_2731,novelMiR_2815,novelMiR_361,novelMiR_3735,novelMiR_3992,novelMiR_4034	0.4342	-1.75407	2.62247	1.7111	0.401365	0.690345	0.953617	-5.6234
novelMiR_485	0.227334	-0.919965	1.37463	4.46165	0.400811	0.69075	0.953617	-5.96034
novelMiR_1117,novelMiR_1730,novelMiR_1808,novelMiR_1874,novelMiR_19,novelMiR_2332,novelMiR_2926,novelMiR_3101,novelMiR_3551,novelMiR_3563,novelMiR_3951,novelMiR_4083,novelMiR_4312,novelMiR_4397,novelMiR_558,novelMiR_812	1.05053	-4.28137	6.38242	2.82227	0.398545	0.692406	0.954756	-5.69275
hsa-mir-4741	0.695847	-2.88648	4.27817	0.454206	0.392916	0.696524	0.956993	-5.60505
novelMiR_1427	-0.811345	-4.97177	3.34908	3.06908	-0.394474	0.695383	0.956993	-5.68798
novelMiR_1985	-0.570264	-3.50489	2.36436	0.191928	-0.393074	0.696408	0.956993	-5.60925
hsa-mir-320a,hsa-mir-320b-1,hsa-mir-320b-2,hsa-mir-320c-1,hsa-mir-320c-2,hsa-mir-320d-1,hsa-mir-320d-2	-0.422106	-2.62633	1.78212	10.2727	-0.387362	0.700597	0.96144	-5.85661
novelMiR_1003	0.183462	-0.78629	1.15321	5.22255	0.38268	0.704038	0.964538	-5.98416
novelMiR_2370	0.206521	-0.890311	1.30335	5.38916	0.380868	0.705371	0.964538	-5.97642
novelMiR_2371	0.206521	-0.890311	1.30335	5.38916	0.380868	0.705371	0.964538	-5.97642
hsa-mir-550a-3	0.445046	-1.94426	2.83435	1.90303	0.376777	0.708385	0.967509	-5.63302
hsa-mir-4787	0.513529	-2.2564	3.28346	0.838225	0.375014	0.709685	0.968135	-5.6153
novelMiR_2099	0.163702	-0.723864	1.05127	5.20306	0.373083	0.71111	0.96893	-5.9911
novelMiR_832	0.177091	-0.790758	1.14494	5.21096	0.370119	0.7133	0.970763	-5.98945
novelMiR_101,novelMiR_1167,novelMiR_1168,novelMiR_1263,novelMiR_1313,novelMiR_1619,novelMiR_1764,novelMiR_1798,novelMiR_2039,novelMiR_231,novelMiR_2486,novelMiR_2656,novelMiR_2797,novelMiR_2977,novelMiR_3021,novelMiR_3025,novelMiR_3029,novelMiR_31,novelMiR_3470,novelMiR_3543,novelMiR_3739,novelMiR_3747,novelMiR_4324,novelMiR_56	0.528596	-2.42194	3.47914	2.0882	0.362387	0.719022	0.977394	-5.59803
novelMiR_1013,novelMiR_1456,novelMiR_1457,novelMiR_2060,novelMiR_2951,novelMiR_3281,novelMiR_3355,novelMiR_500,novelMiR_501,novelMiR_566,novelMiR_567,novelMiR_708,novelMiR_904	0.272517	-1.26746	1.81249	2.92471	0.357957	0.722309	0.979546	-5.76516
novelMiR_325	-0.493256	-3.27832	2.29181	0.447136	-0.358252	0.72209	0.979546	-5.62556
hsa-mir-628	0.362821	-1.73212	2.45776	2.48667	0.350326	0.727982	0.979562	-5.68825
novelMiR_1806	-0.191714	-1.29588	0.912449	5.32949	-0.351213	0.727322	0.979562	-5.99912
novelMiR_3489	0.440782	-2.08245	2.96402	0.640646	0.35336	0.725724	0.979562	-5.62314
novelMiR_3898	0.523068	-2.50063	3.54677	0.796101	0.349922	0.728283	0.979562	-5.64311
novelMiR_63	-0.506297	-3.39769	2.3851	0.622569	-0.3542	0.7251	0.979562	-5.63466
novelMiR_823	0.145722	-0.690177	0.981622	4.62564	0.352633	0.726265	0.979562	-5.96173
novelMiR_824	0.145722	-0.690177	0.981622	4.62564	0.352633	0.726265	0.979562	-5.96173
novelMiR_1820,novelMiR_4278	-0.46672	-3.18357	2.25013	0.620756	-0.34749	0.730095	0.979838	-5.61851
novelMiR_4184	0.15651	-0.754901	1.06792	4.55802	0.347359	0.730192	0.979838	-5.96661
novelMiR_2906	0.175671	-0.851784	1.20313	5.47403	0.345851	0.731316	0.980202	-5.98777
hsa-mir-500b	0.439514	-2.13962	3.01865	2.98467	0.344707	0.73217	0.980204	-5.70102
hsa-mir-29b-1,hsa-mir-29b-2	0.611896	-3.01293	4.23672	7.76364	0.341461	0.734592	0.982303	-5.90419
hsa-mir-206	-0.856166	-5.96046	4.24813	1.87189	-0.339292	0.736213	0.983298	-5.62078
hsa-mir-3150a	-0.538889	-3.79635	2.71857	0.911002	-0.334636	0.739696	0.983298	-5.63621
hsa-mir-3173	-0.419614	-2.99919	2.15996	0.893395	-0.329043	0.743886	0.983298	-5.6376
hsa-mir-4724,hsa-mir-4724*	0.559647	-2.78846	3.90776	1.12785	0.338116	0.737092	0.983298	-5.62073
novelMiR_2034	0.14397	-0.72013	1.00807	4.97053	0.337024	0.737909	0.983298	-6.00223
novelMiR_243	0.150768	-0.775747	1.07728	4.98037	0.329161	0.743798	0.983298	-5.99373
novelMiR_3008	0.418942	-2.15641	2.99429	0.725199	0.329056	0.743877	0.983298	-5.63072
novelMiR_3557,novelMiR_3578	0.409726	-2.09592	2.91537	0.568096	0.330769	0.742593	0.983298	-5.60605
novelMiR_4005	0.324866	-1.6652	2.31493	4.10536	0.330209	0.743012	0.983298	-5.87736
novelMiR_958	-0.552254	-3.91495	2.81044	0.218142	-0.332203	0.741518	0.983298	-5.64307
hsa-mir-508	-0.73011	-5.27192	3.8117	2.65183	-0.32517	0.746793	0.984083	-5.62602
novelMiR_3292	0.489131	-2.55678	3.53505	0.583274	0.324832	0.747047	0.984083	-5.63583
novelMiR_993	-0.174869	-1.26308	0.913338	5.31112	-0.325052	0.746882	0.984083	-6.00781
novelMiR_2583	-0.417577	-3.04022	2.20506	1.28852	-0.322069	0.749123	0.984562	-5.61828
novelMiR_3456	0.431812	-2.27538	3.139	3.24187	0.322647	0.748689	0.984562	-5.73694
novelMiR_2309	0.15701	-0.840588	1.15461	5.41376	0.318364	0.75191	0.986827	-6.00004
novelMiR_3638,novelMiR_858,novelMiR_896	0.348376	-1.87115	2.5679	1.76187	0.317497	0.752563	0.986827	-5.64146
novelMiR_4167	0.343878	-1.85876	2.54651	1.18565	0.3158	0.753841	0.987377	-5.67553
hsa-mir-3661	0.374041	-2.04198	2.79006	0.434307	0.313162	0.755829	0.987465	-5.63498
novelMiR_1576,novelMiR_1577,novelMiR_1583,novelMiR_1591,novelMiR_1596,novelMiR_3804,novelMiR_3807,novelMiR_3811,novelMiR_3816	0.388556	-2.12189	2.899	1.69142	0.313079	0.755891	0.987465	-5.63646
novelMiR_621	-0.992931	-7.42436	5.4385	2.74183	-0.312293	0.756484	0.987465	-5.68358
novelMiR_1540,novelMiR_2846	-0.795511	-5.9751	4.38408	5.60107	-0.310672	0.757707	0.98794	-5.80295
hsa-mir-30d	-0.212388	-1.61863	1.19385	14.6412	-0.305507	0.761607	0.99036	-5.87291
novelMiR_168	0.484937	-2.74321	3.71309	3.7341	0.303867	0.762847	0.99036	-5.88281
novelMiR_3191	0.147504	-0.83509	1.1301	4.77447	0.303655	0.763007	0.99036	-5.99321
novelMiR_3192	0.147504	-0.83509	1.1301	4.77447	0.303655	0.763007	0.99036	-5.99321
novelMiR_4244	-0.39542	-3.04559	2.25475	1.8914	-0.301812	0.764402	0.991051	-5.65425
novelMiR_1607	0.357193	-2.05418	2.76857	5.40503	0.299633	0.766051	0.99207	-5.90391
novelMiR_745	-0.480004	-3.73465	2.77464	1.46032	-0.298328	0.767039	0.992233	-5.63148
novelMiR_281	0.130653	-0.76144	1.02275	4.65608	0.296252	0.768612	0.99315	-5.99447
hsa-mir-133a-1,hsa-mir-133a-2,hsa-mir-133b	-0.675712	-5.43605	4.08463	1.18905	-0.287128	0.775537	0.993418	-5.63517
hsa-mir-3912	0.321948	-1.91697	2.56087	1.90861	0.290869	0.772695	0.993418	-5.69015
novelMiR_1127,novelMiR_1407,novelMiR_1419,novelMiR_1459,novelMiR_1965,novelMiR_2944,novelMiR_2945,novelMiR_368,novelMiR_569,novelMiR_699,novelMiR_760	0.128689	-0.761374	1.01875	5.05701	0.292464	0.771485	0.993418	-6.0039
novelMiR_1340,novelMiR_1441,novelMiR_2622,novelMiR_265,novelMiR_2666,novelMiR_3508,novelMiR_3671,novelMiR_4238,novelMiR_512,novelMiR_591,novelMiR_893,novelMiR_941	-0.333817	-2.68766	2.02002	1.97596	-0.286868	0.775734	0.993418	-5.64874
novelMiR_1405,novelMiR_2893,novelMiR_3133	-0.391482	-3.18073	2.39776	0.993548	-0.283907	0.777986	0.993418	-5.62419
novelMiR_1680	0.130269	-0.799322	1.05986	4.98053	0.283466	0.778321	0.993418	-6.00796
novelMiR_2096	-0.123988	-1.00051	0.752536	5.00371	-0.286133	0.776293	0.993418	-6.01852
novelMiR_238	0.133719	-0.797984	1.06542	4.98227	0.290313	0.773117	0.993418	-6.00607
novelMiR_3137,novelMiR_3880	-0.371108	-3.00283	2.26062	10.6321	-0.28524	0.776972	0.993418	-5.88624
novelMiR_3164	-0.31033	-2.5045	1.88384	0.572282	-0.286092	0.776325	0.993418	-5.64603
novelMiR_3391	0.388383	-2.3689	3.14567	0.470345	0.284924	0.777212	0.993418	-5.64007
novelMiR_3531	0.142702	-0.883664	1.16907	4.89868	0.281241	0.780015	0.994476	-6.00924
hsa-mir-1299,novelMiR_3214	-0.713678	-5.89385	4.4665	1.12979	-0.278682	0.781964	0.994553	-5.64098
novelMiR_1020,novelMiR_1109,novelMiR_1725,novelMiR_1851,novelMiR_1900,novelMiR_2007,novelMiR_2087,novelMiR_2183,novelMiR_2419,novelMiR_2607,novelMiR_2626,novelMiR_2778,novelMiR_2780,novelMiR_2812,novelMiR_2957,novelMiR_317,novelMiR_3221,novelMiR_3496,novelMiR_3553,novelMiR_3661,novelMiR_3688,novelMiR_3697,novelMiR_3847,novelMiR_3932,novelMiR_4106,novelMiR_4331,novelMiR_498,novelMiR_58,novelMiR_58…	-0.387288	-3.21934	2.44476	0.570297	-0.276621	0.783534	0.994553	-5.64865
novelMiR_1537,novelMiR_2129,novelMiR_2787	-0.536414	-4.44086	3.36803	4.52014	-0.277902	0.782558	0.994553	-5.80119
novelMiR_423	0.390153	-2.46056	3.24087	0.210825	0.276842	0.783366	0.994553	-5.65085
novelMiR_846	0.178337	-1.13162	1.48829	3.76324	0.275383	0.784478	0.994653	-5.87504
novelMiR_3359	-0.451085	-3.8412	2.93903	3.37562	-0.269151	0.789235	0.995291	-5.78698
novelMiR_3360	-0.451085	-3.8412	2.93903	3.37562	-0.269151	0.789235	0.995291	-5.78698
novelMiR_356,novelMiR_357	0.365048	-2.37945	3.10954	1.3646	0.269053	0.789309	0.995291	-5.70758
novelMiR_4019	0.344798	-2.24106	2.93065	0.435583	0.269719	0.7888	0.995291	-5.64089
novelMiR_4408	-0.533446	-4.51742	3.45052	0.774206	-0.270848	0.787938	0.995291	-5.64347
novelMiR_4132	0.334787	-2.1994	2.86897	0.41995	0.267228	0.790704	0.995958	-5.65193
novelMiR_2707	0.471298	-3.12115	4.06374	2.25275	0.265373	0.792122	0.996653	-5.69656
hsa-mir-10a	0.192073	-4.31239	4.69653	12.5094	0.0862533	0.931707	0.999935	-5.91516
hsa-mir-1237	-0.106471	-2.33063	2.11769	0.59782	-0.0968318	0.923357	0.999935	-5.67011
hsa-mir-1270-1,hsa-mir-1270-2	-0.121002	-4.76993	4.52793	2.30563	-0.0526489	0.958281	0.999935	-5.7496
hsa-mir-1287	0.0878085	-2.83071	3.00633	3.6465	0.060859	0.951783	0.999935	-5.77121
hsa-mir-1301	-0.0339818	-1.61784	1.54988	8.23328	-0.0433991	0.965605	0.999935	-5.97415
hsa-mir-1306	0.063143	-2.83603	2.96232	2.78765	0.0440557	0.965085	0.999935	-5.75466
hsa-mir-143	-0.315281	-3.82672	3.19616	9.84052	-0.18162	0.856823	0.999935	-5.91476
hsa-mir-151b,novelMiR_2614	-0.147638	-3.84977	3.55449	7.75362	-0.0806676	0.93612	0.999935	-5.94931
hsa-mir-181b-1,hsa-mir-181b-2	0.153274	-2.38075	2.6873	10.0263	0.122351	0.90325	0.999935	-5.92284
hsa-mir-18a	0.188369	-2.47878	2.85552	4.72647	0.142861	0.887137	0.999935	-5.80953
hsa-mir-190a	-0.160528	-3.47998	3.15892	1.27853	-0.0978219	0.922576	0.999935	-5.728
hsa-mir-2110	0.097509	-1.54689	1.74191	6.66526	0.119947	0.905142	0.999935	-6.012
hsa-mir-218-1,hsa-mir-218-1*,hsa-mir-218-2	-0.106595	-3.18239	2.9692	9.22657	-0.0701022	0.944471	0.999935	-5.92904
hsa-mir-2277	0.317581	-2.41927	3.05443	1.74899	0.234722	0.815654	0.999935	-5.66416
hsa-mir-296	-0.496616	-4.6648	3.67156	4.2684	-0.241005	0.810816	0.999935	-5.72473
hsa-mir-29a	-0.0649809	-2.80529	2.67533	11.462	-0.0479664	0.961988	0.999935	-5.92098
hsa-mir-29c	0.0687736	-3.12837	3.26592	5.37976	0.0435121	0.965516	0.999935	-5.96619
hsa-mir-3065	0.0208642	-3.66396	3.70569	2.47921	0.0114535	0.99092	0.999935	-5.6871
hsa-mir-3127	0.193969	-2.73095	3.11889	1.04626	0.134143	0.89398	0.999935	-5.66873
hsa-mir-324	-0.0487949	-2.28301	2.18542	5.23219	-0.0441775	0.964989	0.999935	-5.867
hsa-mir-345	0.106784	-1.51606	1.72963	7.7095	0.133101	0.894799	0.999935	-5.96865
hsa-mir-34a	0.0814215	-2.3037	2.46654	6.06909	0.0690526	0.945301	0.999935	-6.01737
hsa-mir-3913-1,hsa-mir-3913-2	-0.196983	-3.59587	3.2019	2.24943	-0.117231	0.90728	0.999935	-5.67583
hsa-mir-4683	0.0413416	-3.70675	3.78943	1.2084	0.0223115	0.982313	0.999935	-5.69152
hsa-mir-4690	0.224325	-2.48885	2.9375	0.74471	0.167244	0.868043	0.999935	-5.66302
hsa-mir-4750	0.0933789	-2.59028	2.77704	0.537543	0.0703838	0.944248	0.999935	-5.67673
hsa-mir-499a	-0.177208	-3.81947	3.46505	5.16758	-0.0984153	0.922107	0.999935	-5.87526
hsa-mir-504	0.0977749	-4.47424	4.66979	3.64994	0.0432584	0.965717	0.999935	-5.80676
hsa-mir-509-1,hsa-mir-509-2	0.000164335	-4.02521	4.02554	2.52162	8.258e-05	0.999935	0.999935	-5.67182
hsa-mir-549a,novelMiR_1525	-0.107926	-3.05008	2.83422	1.13757	-0.0742017	0.94123	0.999935	-5.68258
hsa-mir-550a-1,hsa-mir-550a-2	0.0768441	-2.59911	2.7528	3.09156	0.0580876	0.953976	0.999935	-5.76616
hsa-mir-551a	-0.0607511	-3.47504	3.35353	0.421719	-0.035992	0.971473	0.999935	-5.68139
hsa-mir-597	0.280071	-2.41299	2.97313	0.635591	0.210365	0.83448	0.999935	-5.65895
hsa-mir-641	-0.101942	-2.79717	2.59328	2.55133	-0.0765081	0.939407	0.999935	-5.72445
hsa-mir-6515	0.0687197	-2.24223	2.37967	1.36793	0.0601509	0.952343	0.999935	-5.6715
hsa-mir-659	-0.036589	-2.91258	2.8394	0.979145	-0.0257344	0.979601	0.999935	-5.6764
hsa-mir-676	0.0442661	-2.76052	2.84905	1.59741	0.0319244	0.974695	0.999935	-5.66323
hsa-mir-7-1,hsa-mir-7-2,hsa-mir-7-3	0.0286619	-2.37371	2.43104	11.1335	0.0241332	0.98087	0.999935	-5.92499
hsa-mir-887,hsa-mir-887*	0.0896842	-4.50226	4.68163	0.851456	0.0395067	0.968688	0.999935	-5.6859
hsa-mir-9-1,hsa-mir-9-2,hsa-mir-9-3,hsa-mir-9-3*	0.418114	-3.14636	3.98259	6.27748	0.237274	0.813688	0.999935	-5.9696
hsa-mir-93	0.0732866	-0.983078	1.12965	9.68157	0.140334	0.88912	0.999935	-5.92461
hsa-mir-943	0.202268	-2.01853	2.42306	0.530907	0.184234	0.854786	0.999935	-5.66586
novelMiR_1014	-0.0713613	-3.92587	3.78315	3.08708	-0.0374494	0.970318	0.999935	-5.78242
novelMiR_1041,novelMiR_1463,novelMiR_178,novelMiR_1787,novelMiR_179,novelMiR_2457,novelMiR_2502,novelMiR_2829,novelMiR_3103,novelMiR_3340,novelMiR_4057,novelMiR_763,novelMiR_951,novelMiR_952	-0.0711169	-1.05466	0.912426	3.96735	-0.146262	0.884469	0.999935	-5.95342
novelMiR_1048,novelMiR_2734,novelMiR_2950	-0.115695	-3.00717	2.77578	3.51468	-0.0809369	0.935907	0.999935	-5.75863
novelMiR_1063	-0.101528	-3.99254	3.78949	2.74574	-0.0527804	0.958177	0.999935	-5.74648
novelMiR_1074	0.264989	-2.17105	2.70103	0.412005	0.220037	0.826992	0.999935	-5.6626
novelMiR_1078,novelMiR_1942,novelMiR_3797,novelMiR_4281,novelMiR_4282,novelMiR_538	-0.0279335	-2.63303	2.57716	2.176	-0.0216897	0.982806	0.999935	-5.71196
novelMiR_1078,novelMiR_1942,novelMiR_4281,novelMiR_4282,novelMiR_538	0.0129807	-2.3851	2.41106	1.87301	0.0109493	0.99132	0.999935	-5.68996
novelMiR_1081,novelMiR_1082	0.278957	-2.05937	2.61728	0.514071	0.241314	0.810578	0.999935	-5.65396
novelMiR_1103,novelMiR_1796	-0.352856	-3.64625	2.94054	2.72888	-0.216723	0.829556	0.999935	-5.68546
novelMiR_1116	-0.195079	-2.19525	1.80509	5.74018	-0.197286	0.84463	0.999935	-6.00432
novelMiR_1120	-0.207208	-2.61328	2.19887	1.15932	-0.1742	0.862611	0.999935	-5.66431
novelMiR_1172,novelMiR_138,novelMiR_1505,novelMiR_3526,novelMiR_685,novelMiR_915	-0.195586	-3.63109	3.23992	1.40142	-0.115159	0.908911	0.999935	-5.66851
novelMiR_1192	0.120078	-0.885611	1.12577	5.29458	0.24152	0.81042	0.999935	-6.02458
novelMiR_1222	0.0835783	-0.744425	0.911582	4.735	0.20418	0.839277	0.999935	-6.01354
novelMiR_1278	-0.0039958	-1.05689	1.0489	5.33947	-0.00767659	0.993914	0.999935	-6.0517
novelMiR_1281	0.0518007	-1.01343	1.11703	5.45068	0.0983655	0.922147	0.999935	-6.04092
novelMiR_1297	-0.220158	-4.07264	3.63232	2.75289	-0.115597	0.908566	0.999935	-5.74989
novelMiR_13	0.20911	-2.65035	3.06857	1.0266	0.147925	0.883165	0.999935	-5.67177
novelMiR_130,novelMiR_1443,novelMiR_145,novelMiR_1962,novelMiR_2850,novelMiR_722	0.183932	-2.17646	2.54432	2.76602	0.157625	0.875567	0.999935	-5.70302
novelMiR_1308,novelMiR_2970,novelMiR_4379	0.092881	-1.70062	1.88638	5.15048	0.104755	0.917108	0.999935	-5.93235
novelMiR_1316	0.102598	-0.723661	0.928857	4.68714	0.251174	0.803	0.999935	-6.00843
novelMiR_1348,novelMiR_2715,novelMiR_324,novelMiR_4332,novelMiR_791	-0.290884	-2.87968	2.29791	0.765557	-0.227287	0.82139	0.999935	-5.6601
novelMiR_1369	0.04177	-0.811853	0.895393	4.61206	0.0989805	0.921662	0.999935	-6.02154
novelMiR_1390	0.250413	-3.00457	3.50539	3.54613	0.155618	0.877138	0.999935	-5.86507
novelMiR_1398	-0.0143291	-4.00839	3.97974	2.93911	-0.00725698	0.994247	0.999935	-5.77622
novelMiR_1403	0.228432	-2.98451	3.44138	3.11393	0.143815	0.886388	0.999935	-5.74634
novelMiR_1416	0.242779	-2.75304	3.2386	0.314879	0.163925	0.870638	0.999935	-5.6575
novelMiR_1417	0.0469193	-0.842629	0.936468	4.87109	0.106692	0.915581	0.999935	-6.03936
novelMiR_1426	-0.116707	-4.07632	3.84291	3.00168	-0.0596205	0.952763	0.999935	-5.77432
novelMiR_1493	-0.0267585	-2.43275	2.37923	1.76793	-0.0224967	0.982167	0.999935	-5.68633
novelMiR_1509	0.120319	-0.961393	1.20203	5.36795	0.224995	0.82316	0.999935	-6.02487
novelMiR_1518,novelMiR_2388,novelMiR_2859,novelMiR_2860,novelMiR_785	0.273765	-2.01145	2.55898	5.27481	0.242328	0.809798	0.999935	-5.85823
novelMiR_1524	0.248936	-2.98108	3.47896	3.55685	0.155896	0.876921	0.999935	-5.87018
novelMiR_1552	-0.132795	-4.09547	3.82988	3.02784	-0.0677867	0.946302	0.999935	-5.77972
novelMiR_1601,novelMiR_1611,novelMiR_1614,novelMiR_1616,novelMiR_1655,novelMiR_3799,novelMiR_3824,novelMiR_3829,novelMiR_3835,novelMiR_3838,novelMiR_3841,novelMiR_3842,novelMiR_3846,novelMiR_3874,novelMiR_4053	0.274825	-2.20102	2.75067	0.551866	0.224536	0.823515	0.999935	-5.66013
novelMiR_1606,novelMiR_1858,novelMiR_3018,novelMiR_4265	0.135164	-2.90176	3.17209	0.524207	0.0900283	0.928726	0.999935	-5.68186
novelMiR_1610	0.297284	-3.04044	3.63501	3.89567	0.180166	0.857957	0.999935	-5.92913
novelMiR_1629	0.118837	-1.15789	1.39556	3.77164	0.188281	0.851635	0.999935	-5.89806
novelMiR_1631,novelMiR_1892,novelMiR_1893,novelMiR_3308,novelMiR_4258	0.0819701	-2.66359	2.82753	0.944502	0.0603915	0.952153	0.999935	-5.737
novelMiR_1633	0.2056	-3.05537	3.46657	3.30638	0.127534	0.899174	0.999935	-5.8128
novelMiR_1653	-0.0713613	-3.92587	3.78315	3.08708	-0.0374494	0.970318	0.999935	-5.78242
novelMiR_1676	0.213569	-1.6745	2.10164	2.50004	0.228808	0.820216	0.999935	-5.70867
novelMiR_1696	0.0325121	-1.12601	1.19104	5.47569	0.0567663	0.955022	0.999935	-6.04215
novelMiR_1699	-0.325227	-2.91768	2.26722	0.245363	-0.253763	0.801014	0.999935	-5.66181
novelMiR_174	0.247002	-2.98223	3.47624	3.55727	0.154722	0.87784	0.999935	-5.8704
novelMiR_1746	0.00852569	-2.42959	2.44665	1.77927	0.00707336	0.994392	0.999935	-5.66539
novelMiR_1765	-0.104172	-1.14934	0.940999	5.25145	-0.201611	0.84127	0.999935	-6.04021
novelMiR_1772	-0.15884	-2.89023	2.57255	4.81792	-0.117633	0.906964	0.999935	-5.82984
novelMiR_1776	-0.0391381	-2.8818	2.80352	0.158931	-0.02785	0.977924	0.999935	-5.68311
novelMiR_1779	-0.10858	-1.06867	0.851514	3.93063	-0.228763	0.82025	0.999935	-5.91668
novelMiR_1821	0.236676	-3.30045	3.7738	0.48862	0.135349	0.893033	0.999935	-5.67812
novelMiR_1833,novelMiR_2144,novelMiR_2145,novelMiR_2842	0.120082	-0.819762	1.05993	4.31909	0.258449	0.797422	0.999935	-5.94684
novelMiR_1887	-0.0682818	-3.04004	2.90347	0.437901	-0.0464775	0.963167	0.999935	-5.68196
novelMiR_1891,novelMiR_2455	0.0119989	-3.99036	4.01436	1.66833	0.00606426	0.995192	0.999935	-5.67697
novelMiR_1891,novelMiR_2455,novelMiR_4312	0.248793	-4.26641	4.76399	2.23888	0.111458	0.911826	0.999935	-5.73619
novelMiR_1903,novelMiR_4145	-0.231306	-2.85593	2.39332	1.09504	-0.178267	0.859437	0.999935	-5.65795
novelMiR_1913	0.0869969	-2.67661	2.85061	3.14237	0.0636764	0.949554	0.999935	-5.80022
novelMiR_1923	-0.031204	-0.856436	0.794028	4.74583	-0.0764867	0.939424	0.999935	-6.03929
novelMiR_1930	0.280582	-2.40607	2.96723	5.27568	0.211251	0.833793	0.999935	-5.93428
novelMiR_1940	-0.329338	-2.95696	2.29829	0.967936	-0.25353	0.801192	0.999935	-5.64683
novelMiR_1943	-0.00779249	-1.06771	1.05213	5.34668	-0.0148715	0.988211	0.999935	-6.05144
novelMiR_195	-0.354984	-4.24186	3.53189	0.410633	-0.184739	0.854393	0.999935	-5.67308
novelMiR_1956	0.0183525	-0.810859	0.847564	4.73931	0.0447694	0.96452	0.999935	-6.03876
novelMiR_1961	0.0191332	-0.838381	0.876648	4.95033	0.0451334	0.964232	0.999935	-6.05185
novelMiR_1993	0.00145675	-0.890465	0.893379	4.87032	0.00330376	0.997381	0.999935	-6.04406
novelMiR_2015	0.256318	-2.47985	2.99248	0.393631	0.189491	0.850692	0.999935	-5.67586
novelMiR_2025,novelMiR_2026	0.144223	-1.03745	1.3259	4.24211	0.246881	0.806297	0.999935	-5.90407
novelMiR_2070	-0.0227314	-0.85442	0.808957	4.83756	-0.0552862	0.956193	0.999935	-6.04563
novelMiR_2082,novelMiR_4348,novelMiR_787	0.00334406	-0.898388	0.905076	5.087	0.00750149	0.994053	0.999935	-6.05688
novelMiR_210	-0.0701795	-3.95525	3.81489	2.74065	-0.0365395	0.971039	0.999935	-5.74741
novelMiR_2138	-0.129543	-4.11627	3.85719	3.01514	-0.0657276	0.947931	0.999935	-5.77639
novelMiR_2140	0.270686	-2.90374	3.44511	3.08684	0.172485	0.86395	0.999935	-5.74031
novelMiR_2166	0.237848	-2.69962	3.17531	2.5782	0.163786	0.870747	0.999935	-5.70352
novelMiR_2193	0.050113	-3.044	3.14422	3.3955	0.0327617	0.974032	0.999935	-5.84967
novelMiR_2194,novelMiR_245,novelMiR_272,novelMiR_3415,novelMiR_4355	-0.0687462	-3.09344	2.95594	2.89675	-0.0459747	0.963565	0.999935	-5.70627
novelMiR_222	-0.131055	-4.05833	3.79622	2.77283	-0.0675012	0.946528	0.999935	-5.74738
novelMiR_2236	-0.0321914	-1.19182	1.12744	5.59339	-0.0561527	0.955507	0.999935	-6.03978
novelMiR_2246	-0.0143257	-1.25735	1.22869	5.69972	-0.0233126	0.98152	0.999935	-6.0352
novelMiR_2289	0.0572336	-3.78715	3.90162	2.5962	0.0301145	0.97613	0.999935	-5.74251
novelMiR_23	0.112784	-0.821957	1.04753	4.98573	0.244067	0.808461	0.999935	-6.01865
novelMiR_2328	0.345169	-2.94148	3.63182	1.1869	0.212437	0.832874	0.999935	-5.66439
novelMiR_2333	0.0668638	-2.84202	2.97575	0.594116	0.046496	0.963153	0.999935	-5.67471
novelMiR_2396	-0.0242366	-1.286	1.23752	5.71418	-0.038855	0.969205	0.999935	-6.03408
novelMiR_2412	-0.400442	-3.94159	3.14071	2.59441	-0.228742	0.820266	0.999935	-5.72566
novelMiR_2413	-0.211049	-3.71705	3.29495	2.52515	-0.121765	0.903711	0.999935	-5.7385
novelMiR_2426	0.027028	-3.07056	3.12461	3.39887	0.0176499	0.986008	0.999935	-5.85098
novelMiR_2432,novelMiR_2433	0.00135222	-2.69192	2.69462	1.82058	0.00101559	0.999195	0.999935	-5.67634
novelMiR_2443,novelMiR_498,novelMiR_709	-0.230041	-3.15849	2.69841	0.307562	-0.158898	0.87457	0.999935	-5.67438
novelMiR_2469	0.262507	-3.64755	4.17257	2.75179	0.135803	0.892677	0.999935	-5.74789
novelMiR_248	0.095226	-3.82939	4.01984	2.88472	0.0490806	0.961106	0.999935	-5.77069
novelMiR_249	0.095226	-3.82939	4.01984	2.88472	0.0490806	0.961106	0.999935	-5.77069
novelMiR_2546	0.0186405	-0.980622	1.0179	4.6295	0.0377337	0.970093	0.999935	-6.04854
novelMiR_2566	0.00769498	-1.32527	1.34066	5.73861	0.0116773	0.990743	0.999935	-6.03502
novelMiR_257	-0.0894273	-3.94251	3.76366	2.78128	-0.0469475	0.962795	0.999935	-5.74754
novelMiR_2598	0.102742	-0.839049	1.04453	5.2109	0.220671	0.826502	0.999935	-6.03586
novelMiR_2606	-0.0278526	-1.31632	1.26062	5.72979	-0.0437263	0.965346	0.999935	-6.03271
novelMiR_2622,novelMiR_3640,novelMiR_3641,novelMiR_710,novelMiR_941	0.00384325	-2.36628	2.37396	7.2225	0.00328004	0.9974	0.999935	-6.01644
novelMiR_2625	0.0250876	-1.31373	1.3639	5.7418	0.0379044	0.969958	0.999935	-6.03425
novelMiR_2661	0.294802	-2.81293	3.40253	3.66852	0.191884	0.84883	0.999935	-5.89552
novelMiR_2699	0.23781	-2.20705	2.68267	0.587848	0.196756	0.845042	0.999935	-5.66654
novelMiR_2704	-0.0525622	-1.27162	1.1665	5.63168	-0.0872169	0.930946	0.999935	-6.03619
novelMiR_2733	0.262507	-3.64755	4.17257	2.75179	0.135803	0.892677	0.999935	-5.74789
novelMiR_2767	0.108531	-0.829727	1.04679	5.18206	0.233982	0.816225	0.999935	-6.03326
novelMiR_2769	-0.00298777	-0.930469	0.924494	5.10251	-0.00651617	0.994834	0.999935	-6.05261
novelMiR_2775	0.0343332	-2.91206	2.98073	1.61422	0.0235708	0.981315	0.999935	-5.67495
novelMiR_2827	0.00769498	-1.32527	1.34066	5.73861	0.0116773	0.990743	0.999935	-6.03502
novelMiR_2858	0.114222	-3.11863	3.34708	1.12582	0.0714688	0.94339	0.999935	-5.67563
novelMiR_29	0.00415396	-0.890784	0.899092	4.87103	0.00938903	0.992557	0.999935	-6.04406
novelMiR_2902	-0.0361178	-1.18751	1.11527	5.52509	-0.0634527	0.949731	0.999935	-6.04627
novelMiR_291	0.0813419	-2.32039	2.48307	0.617455	0.068508	0.945732	0.999935	-5.68159
novelMiR_2938	0.11292	-0.936496	1.16234	5.26153	0.217658	0.828832	0.999935	-6.02238
novelMiR_2997	-0.312809	-2.89378	2.26816	0.296905	-0.245158	0.807621	0.999935	-5.6503
novelMiR_305	0.274383	-2.28533	2.8341	0.394839	0.216829	0.829474	0.999935	-5.67141
novelMiR_3086,novelMiR_36	0.265755	-1.81523	2.34674	1.82264	0.258324	0.797518	0.999935	-5.66987
novelMiR_3104	0.238003	-2.21537	2.69138	0.592053	0.196232	0.845449	0.999935	-5.66665
novelMiR_315	0.000362854	-0.892049	0.892775	4.86879	0.000822466	0.999348	0.999935	-6.04406
novelMiR_3155	-0.0776963	-3.13185	2.97646	1.3482	-0.0514589	0.959223	0.999935	-5.6741
novelMiR_3199	0.0314925	-2.71296	2.77594	0.342782	0.0232115	0.9816	0.999935	-5.68032
novelMiR_3200	0.0941276	-0.953512	1.14177	5.25999	0.181743	0.856728	0.999935	-6.02975
novelMiR_321	0.26991	-2.62739	3.16721	3.02488	0.188442	0.851509	0.999935	-5.73837
novelMiR_3217,novelMiR_3584,novelMiR_3672,novelMiR_4276,novelMiR_883	-0.290328	-3.08534	2.50468	2.87051	-0.210115	0.834673	0.999935	-5.67159
novelMiR_3236	0.0500155	-3.80604	3.90607	2.60231	0.0262369	0.979202	0.999935	-5.74313
novelMiR_3237	0.0500155	-3.80604	3.90607	2.60231	0.0262369	0.979202	0.999935	-5.74313
novelMiR_3241	-0.156097	-3.65132	3.33912	2.89113	-0.0903383	0.928482	0.999935	-5.76306
novelMiR_3269	0.23782	-2.22727	2.70291	0.588079	0.19515	0.846291	0.999935	-5.66683
novelMiR_329	0.0278014	-0.81924	0.874843	4.61965	0.0663916	0.947406	0.999935	-6.0254
novelMiR_3331	0.0948917	-2.96025	3.15003	0.83075	0.0628272	0.950225	0.999935	-5.65604
novelMiR_3371	-0.128285	-3.63546	3.37889	2.87128	-0.0739894	0.941398	0.999935	-5.76305
novelMiR_3380	-0.0402892	-1.34891	1.26833	5.69977	-0.0622769	0.950661	0.999935	-6.03584
novelMiR_3389	0.014479	-0.963494	0.992452	5.14064	0.0299477	0.976262	0.999935	-6.05887
novelMiR_3390	0.382219	-3.04439	3.80882	8.46911	0.225631	0.822668	0.999935	-5.94493
novelMiR_340	-0.224493	-4.05161	3.60263	2.7692	-0.118654	0.90616	0.999935	-5.74963
novelMiR_3467	0.323234	-2.43978	3.08625	0.313967	0.236639	0.814177	0.999935	-5.65362
novelMiR_3511	-0.162229	-3.59416	3.2697	4.48926	-0.0956184	0.924314	0.999935	-5.79746
novelMiR_3545	0.0394272	-0.928054	1.00691	5.33281	0.0824336	0.934724	0.999935	-6.05396
novelMiR_3546	0.0394272	-0.928054	1.00691	5.33281	0.0824336	0.934724	0.999935	-6.05396
novelMiR_3550	0.0558756	-3.8022	3.91395	2.60333	0.0292956	0.976778	0.999935	-5.74331
novelMiR_3603	-0.143154	-1.80276	1.51645	6.8262	-0.174482	0.862391	0.999935	-6.00156
novelMiR_3615	0.0124725	-1.02216	1.0471	5.28375	0.0243849	0.98067	0.999935	-6.04897
novelMiR_369	-0.072468	-1.03867	0.893738	5.12853	-0.151715	0.880195	0.999935	-6.05377
novelMiR_3699	0.261321	-3.66834	4.19098	2.76082	0.134515	0.893688	0.999935	-5.74838
novelMiR_3700	0.103095	-0.835973	1.04216	5.17856	0.22207	0.82542	0.999935	-6.03596
novelMiR_3701	0.103095	-0.835973	1.04216	5.17856	0.22207	0.82542	0.999935	-6.03596
novelMiR_3703	0.00697869	-3.84814	3.8621	2.65311	0.00366174	0.997097	0.999935	-5.74516
novelMiR_3715	0.0829673	-0.951091	1.11703	5.45733	0.162298	0.87191	0.999935	-6.03492
novelMiR_3717	-0.0278526	-1.31632	1.26062	5.72979	-0.0437263	0.965346	0.999935	-6.03271
novelMiR_3731	0.0788879	-0.852051	1.00983	5.18587	0.171412	0.864788	0.999935	-6.04644
novelMiR_3732	0.0788879	-0.852051	1.00983	5.18587	0.171412	0.864788	0.999935	-6.04644
novelMiR_3751	0.0739229	-3.0924	3.24025	3.50829	0.0472253	0.962575	0.999935	-5.87032
novelMiR_3760	0.058517	-2.37815	2.49519	1.24606	0.0485777	0.961504	0.999935	-5.66207
novelMiR_3785	0.293802	-2.41213	2.99973	0.266502	0.219629	0.827308	0.999935	-5.67024
novelMiR_3789	-0.125944	-3.63796	3.38607	2.87756	-0.0725392	0.942544	0.999935	-5.76331
novelMiR_382	0.0541158	-3.3089	3.41713	3.71404	0.0325497	0.9742	0.999935	-5.89753
novelMiR_3857	0.392757	-2.8443	3.62982	2.97945	0.245428	0.807414	0.999935	-5.73501
novelMiR_3861	0.059271	-3.02836	3.1469	3.16259	0.0388301	0.969224	0.999935	-5.79727
novelMiR_3894	0.0930452	-0.961505	1.1476	5.47745	0.178475	0.859275	0.999935	-6.0313
novelMiR_3923	0.0765023	-3.07674	3.22974	3.49811	0.049076	0.96111	0.999935	-5.8699
novelMiR_3929	0.00769498	-1.32527	1.34066	5.73861	0.0116773	0.990743	0.999935	-6.03502
novelMiR_3930	-0.267305	-3.78701	3.25241	2.57617	-0.153621	0.878702	0.999935	-5.73799
novelMiR_3938	0.0984323	-0.863495	1.06036	4.79518	0.206989	0.837097	0.999935	-6.02151
novelMiR_395	-0.132541	-4.09402	3.82894	3.02681	-0.0676773	0.946389	0.999935	-5.77975
novelMiR_399	-0.0894273	-3.94251	3.76366	2.78128	-0.0469475	0.962795	0.999935	-5.74754
novelMiR_3993	0.123834	-0.879541	1.12721	5.20785	0.249647	0.804172	0.999935	-6.0166
novelMiR_4002	0.11965	-3.14826	3.38757	3.06646	0.0740618	0.94134	0.999935	-5.76297
novelMiR_4017	-0.00244401	-1.26531	1.26042	5.70318	-0.00391469	0.996897	0.999935	-6.03485
novelMiR_4020	0.105044	-4.77523	4.98531	1.60026	0.0435391	0.965494	0.999935	-5.68112
novelMiR_4027	0.37821	-3.21472	3.97114	0.299672	0.212929	0.832493	0.999935	-5.66845
novelMiR_4033	-0.183006	-2.65749	2.29148	0.448269	-0.1496	0.881853	0.999935	-5.65733
novelMiR_4094,novelMiR_4289	0.50312	-4.01258	5.01882	1.64729	0.225371	0.822869	0.999935	-5.64785
novelMiR_4097	-0.415539	-4.11766	3.28659	1.55464	-0.227045	0.821577	0.999935	-5.64212
novelMiR_411	-0.460678	-4.37328	3.45192	2.7978	-0.238168	0.813	0.999935	-5.73343
novelMiR_4131	0.00703195	-3.84467	3.85874	2.65195	0.00369296	0.997072	0.999935	-5.74516
novelMiR_4233	-0.0960489	-2.81702	2.62493	0.391145	-0.0714034	0.943442	0.999935	-5.68317
novelMiR_428	0.352062	-2.93165	3.63578	3.40451	0.216873	0.82944	0.999935	-5.82092
novelMiR_4285	0.101712	-2.73103	2.93446	4.3457	0.0726299	0.942472	0.999935	-5.78812
novelMiR_4306	0.0365426	-1.14897	1.22206	5.57801	0.0623509	0.950602	0.999935	-6.0427
novelMiR_45,novelMiR_46,novelMiR_772	0.0795079	-1.74123	1.90024	4.79288	0.0883315	0.930066	0.999935	-6.02884
novelMiR_48	0.103542	-0.706419	0.913503	4.66644	0.258584	0.797318	0.999935	-5.9953
novelMiR_491	-0.0415204	-0.858042	0.775001	4.76427	-0.10286	0.918602	0.999935	-6.03956
novelMiR_507	-0.16785	-1.97775	1.64205	5.78328	-0.187593	0.85217	0.999935	-5.95838
novelMiR_536	0.112784	-0.821957	1.04753	4.98573	0.244067	0.808461	0.999935	-6.01865
novelMiR_542	0.28824	-2.97834	3.55482	3.63189	0.178489	0.859264	0.999935	-5.88389
novelMiR_559	0.400512	-2.84529	3.64631	3.27617	0.2496	0.804209	0.999935	-5.79823
novelMiR_570	0.22642	-3.65386	4.1067	2.84807	0.118033	0.906649	0.999935	-5.75619
novelMiR_586	-0.114426	-4.09212	3.86327	3.00669	-0.0581895	0.953895	0.999935	-5.77475
novelMiR_638	-0.150745	-2.71216	2.41067	0.31327	-0.119046	0.905851	0.999935	-5.67561
novelMiR_640	0.0425421	-0.815824	0.900908	4.94563	0.100253	0.920658	0.999935	-6.04724
novelMiR_688	0.124422	-3.6489	3.89775	1.12886	0.0666996	0.947162	0.999935	-5.66428
novelMiR_869	0.252785	-2.95059	3.45616	3.05076	0.159623	0.874003	0.999935	-5.74022
novelMiR_872	0.0498444	-3.70757	3.80726	3.0451	0.0268336	0.97873	0.999935	-5.77833
novelMiR_873	0.0498444	-3.70757	3.80726	3.0451	0.0268336	0.97873	0.999935	-5.77833
novelMiR_909	0.0481922	-0.805987	0.902371	4.60959	0.114125	0.909726	0.999935	-6.01978
novelMiR_917	-0.156075	-3.50062	3.18847	3.44299	-0.0943946	0.92528	0.999935	-5.82888
novelMiR_944	0.0813419	-2.32039	2.48307	0.617455	0.068508	0.945732	0.999935	-5.68159

## Sheet: miRNAs AS vs PM in miliary
ID	logFC	CI.L	CI.R	AveExpr	t	P.Value	adj.P.Val	B
hsa-mir-214	-7.5005	-10.17	-4.83098	2.33588	-5.6834	1.43251e-06	0.00164739	5.0456
novelMiR_1927,novelMiR_1928	-4.518	-6.27747	-2.75853	1.25162	-5.19416	6.8015e-06	0.00391086	3.56586
novelMiR_1116	-3.69525	-5.17498	-2.21552	5.74018	-5.05142	1.06852e-05	0.00409601	3.34314
novelMiR_2195	-5.13052	-7.30768	-2.95335	1.07247	-4.76674	2.61516e-05	0.00601487	2.40074
novelMiR_3238	3.76249	2.18232	5.34266	6.37167	4.8164	2.23856e-05	0.00601487	2.65825
novelMiR_3438	-4.98573	-7.14037	-2.83109	1.90665	-4.68063	3.42184e-05	0.00655853	2.16589
novelMiR_2463	-5.28495	-7.62844	-2.94146	1.20736	-4.56172	4.95188e-05	0.00813524	1.85158
novelMiR_207,novelMiR_2843,novelMiR_3302,novelMiR_3566,novelMiR_495	-3.82385	-5.56637	-2.08133	1.47173	-4.43888	7.23726e-05	0.0104036	1.51762
hsa-mir-199a-1,hsa-mir-199a-2,hsa-mir-199b	-4.7123	-6.9119	-2.5127	7.73947	-4.33352	0.000100009	0.0127789	1.28539
novelMiR_2353	-4.26616	-6.28245	-2.24987	0.984735	-4.27991	0.000117805	0.0135476	1.0997
novelMiR_397	-5.11605	-7.55634	-2.67576	1.11967	-4.24077	0.000132723	0.0138756	0.994603
hsa-mir-143	-5.39004	-8.00688	-2.77319	9.84052	-4.16644	0.000166301	0.0147112	0.826461
novelMiR_1628,novelMiR_276,novelMiR_2869	-3.12606	-4.63485	-1.61727	0.743179	-4.19103	0.000154364	0.0147112	0.865732
novelMiR_1699	3.8951	1.9705	5.81969	0.245363	4.09384	0.00020705	0.0170076	0.617082
hsa-mir-2355	3.5477	1.74806	5.34733	1.95442	3.98762	0.000284693	0.0204623	0.349138
novelMiR_3138,novelMiR_3139	-3.89402	-5.86144	-1.9266	0.582132	-4.00362	0.000271405	0.0204623	0.379306
novelMiR_1357,novelMiR_1674,novelMiR_2422,novelMiR_2731,novelMiR_2815,novelMiR_361,novelMiR_3735,novelMiR_3992,novelMiR_4034	-3.29826	-4.99159	-1.60494	1.7111	-3.93999	0.000328106	0.0211006	0.209059
novelMiR_347	-4.77953	-7.24706	-2.31201	7.51684	-3.91809	0.000350162	0.0211006	0.124577
novelMiR_4051	-4.04466	-6.1337	-1.95563	1.71296	-3.91641	0.00035192	0.0211006	0.147886
novelMiR_832	-1.43167	-2.17379	-0.689549	5.21096	-3.90229	0.000366967	0.0211006	0.0747105
novelMiR_1003	-1.41899	-2.16197	-0.676001	5.22255	-3.86322	0.000411946	0.0211635	-0.0314133
novelMiR_2281	2.58218	1.23132	3.93305	0.781858	3.86658	0.000407879	0.0211635	0.0278311
novelMiR_3389	-1.44704	-2.20652	-0.68756	5.14064	-3.85404	0.00042327	0.0211635	-0.0528071
novelMiR_1518,novelMiR_2388,novelMiR_2859,novelMiR_2860,novelMiR_785	2.74491	1.29565	4.19416	5.27481	3.83119	0.000452762	0.0216948	-0.121442
novelMiR_3852	-3.72423	-5.70337	-1.74509	1.56716	-3.80638	0.000487052	0.0224044	-0.129686
hsa-mir-126	-4.86873	-7.4732	-2.26426	8.41144	-3.78136	0.000524173	0.0228677	-0.223617
hsa-mir-3177	2.68317	1.24473	4.12162	3.29293	3.77317	0.000536895	0.0228677	-0.208445
novelMiR_1859	-3.5119	-5.40889	-1.61491	0.22027	-3.7448	0.000583371	0.0233065	-0.282564
novelMiR_3469	-3.18917	-4.91301	-1.46533	0.850377	-3.74225	0.000587729	0.0233065	-0.290263
hsa-mir-3065	4.57333	2.064	7.08266	2.47921	3.6866	0.000691146	0.0243787	-0.429308
novelMiR_1504	3.58931	1.61786	5.56076	5.47792	3.68279	0.000698834	0.0243787	-0.492194
novelMiR_1676	-2.77101	-4.29315	-1.24887	2.50004	-3.68243	0.000699563	0.0243787	-0.442338
novelMiR_2323,novelMiR_3124	-3.04139	-4.71111	-1.37166	2.14937	-3.6845	0.000695378	0.0243787	-0.435644
novelMiR_1035	-1.37818	-2.15786	-0.598503	5.36473	-3.57554	0.000952485	0.02824	-0.797122
novelMiR_1357,novelMiR_3992,novelMiR_4034	-2.69352	-4.20439	-1.18266	2.06868	-3.60616	0.000872199	0.02824	-0.632163
novelMiR_2082,novelMiR_4348,novelMiR_787	-1.25054	-1.9575	-0.543579	5.087	-3.57811	0.000945496	0.02824	-0.781815
novelMiR_362	2.08161	0.903351	3.25986	7.42608	3.57364	0.000957703	0.02824	-0.784655
novelMiR_651	-2.28182	-3.56646	-0.997181	5.14258	-3.59295	0.000906002	0.02824	-0.742766
novelMiR_697	-1.30701	-2.04042	-0.573604	5.33144	-3.60483	0.000875559	0.02824	-0.722854
novelMiR_2546	-1.3989	-2.1981	-0.599692	4.6295	-3.54062	0.00105273	0.0291579	-0.867077
novelMiR_2555	2.44252	1.03903	3.84601	5.56163	3.52031	0.00111561	0.0291579	-0.947573
novelMiR_3046	2.52531	1.07978	3.97083	5.73843	3.53377	0.00107353	0.0291579	-0.892218
novelMiR_45,novelMiR_46,novelMiR_772	-2.47052	-3.88837	-1.05268	4.79288	-3.52461	0.00110198	0.0291579	-0.912501
novelMiR_631	-3.25855	-5.12648	-1.39062	4.45218	-3.5287	0.0010892	0.0291579	-0.902391
novelMiR_1175,novelMiR_2266,novelMiR_2703,novelMiR_637	3.48067	1.47613	5.48521	1.33761	3.51237	0.00114115	0.0291628	-0.863
novelMiR_1662	-4.02829	-6.35854	-1.69804	2.49062	-3.49678	0.00119294	0.0291889	-0.900378
novelMiR_3638,novelMiR_858,novelMiR_896	-2.94276	-4.64423	-1.24129	1.76187	-3.4985	0.00118714	0.0291889	-0.895891
hsa-mir-3934	3.25643	1.35866	5.15419	3.29077	3.47096	0.00128374	0.0305234	-0.977127
novelMiR_2997	3.29257	1.3712	5.21394	0.296905	3.46637	0.00130056	0.0305234	-0.974111
novelMiR_931	-3.58914	-5.68978	-1.48849	2.59959	-3.45612	0.00133889	0.0307944	-1.00233
novelMiR_1025	-2.91692	-4.6351	-1.19874	9.06291	-3.43406	0.00142509	0.0309218	-1.12032
novelMiR_1264	-3.70958	-5.89135	-1.52781	8.61722	-3.43928	0.00140424	0.0309218	-1.11104
novelMiR_4011	2.4992	1.03283	3.96557	5.96388	3.44753	0.00137187	0.0309218	-1.13101
novelMiR_740	-3.70877	-5.90653	-1.51102	1.65074	-3.41352	0.0015101	0.0321594	-1.10179
novelMiR_2091	-2.65551	-4.23804	-1.07297	2.19202	-3.39426	0.00159419	0.033333	-1.14818
novelMiR_2099	-1.14644	-1.83384	-0.45904	5.20306	-3.3736	0.0016894	0.034693	-1.31565
hsa-mir-3909	3.2742	1.3024	5.24599	3.41854	3.35888	0.00176046	0.0355181	-1.25841
hsa-mir-148a	-2.48246	-3.9841	-0.980826	13.1903	-3.34402	0.00183514	0.0357697	-1.33688
novelMiR_1707	-4.21811	-6.7684	-1.66782	2.44193	-3.34564	0.00182686	0.0357697	-1.27169
hsa-mir-3691	2.8431	1.07857	4.60763	1.33982	3.25922	0.00232254	0.0370962	-1.47239
novelMiR_1110,novelMiR_1335,novelMiR_1690,novelMiR_3527	-2.7825	-4.49735	-1.06764	1.47654	-3.28215	0.00217978	0.0370962	-1.41563
novelMiR_1369	-1.11222	-1.80142	-0.423023	4.61206	-3.26436	0.00228975	0.0370962	-1.55205
novelMiR_2509,novelMiR_4380	3.33536	1.29116	5.37956	4.69009	3.30044	0.00207199	0.0370962	-1.49619
novelMiR_2767	-1.17187	-1.89534	-0.448402	5.18206	-3.27651	0.00221412	0.0370962	-1.56353
novelMiR_3086,novelMiR_36	-2.65245	-4.27089	-1.03401	1.82264	-3.31513	0.00198903	0.0370962	-1.33694
novelMiR_329	-1.11513	-1.79934	-0.430917	4.61965	-3.29674	0.00209334	0.0370962	-1.47208
novelMiR_3700	-1.16887	-1.89328	-0.444458	5.17856	-3.26387	0.00229289	0.0370962	-1.59493
novelMiR_3701	-1.16887	-1.89328	-0.444458	5.17856	-3.26387	0.00229289	0.0370962	-1.59493
novelMiR_3731	-1.1722	-1.89078	-0.453617	5.18587	-3.29971	0.00207616	0.0370962	-1.50529
novelMiR_3732	-1.1722	-1.89078	-0.453617	5.18587	-3.29971	0.00207616	0.0370962	-1.50529
novelMiR_808	3.62781	1.38697	5.86865	0.800162	3.27481	0.00222456	0.0370962	-1.43388
novelMiR_909	-1.12143	-1.81094	-0.431908	4.60959	-3.28985	0.00213374	0.0370962	-1.4888
novelMiR_4157	-3.79344	-6.15585	-1.43104	0.758531	-3.24811	0.00239482	0.0377266	-1.49708
hsa-mir-3940	3.41555	1.25612	5.57499	0.507177	3.19942	0.00273771	0.0398827	-1.61264
novelMiR_2034	-1.07386	-1.75416	-0.393558	4.97053	-3.19299	0.00278634	0.0398827	-1.75797
novelMiR_2070	-1.07338	-1.74734	-0.39941	4.83756	-3.22155	0.00257648	0.0398827	-1.6668
novelMiR_2363,novelMiR_2680,novelMiR_2963,novelMiR_3987,novelMiR_4299	3.23026	1.18195	5.27857	8.13042	3.19002	0.00280913	0.0398827	-1.74242
novelMiR_2510	3.27036	1.20086	5.33986	0.359599	3.19655	0.00275932	0.0398827	-1.62088
novelMiR_2598	-1.14563	-1.87081	-0.420449	5.2109	-3.19558	0.00276671	0.0398827	-1.76527
novelMiR_4037	-3.13403	-5.11226	-1.15579	1.9126	-3.20462	0.00269902	0.0398827	-1.59688
novelMiR_469	-2.13185	-3.47806	-0.785637	5.00203	-3.20328	0.00270897	0.0398827	-1.72745
hsa-mir-1262	3.70092	1.33031	6.07152	0.582512	3.15793	0.00306625	0.0411005	-1.71031
hsa-mir-675,hsa-mir-675*	6.6454	2.37005	10.9208	1.77319	3.14413	0.00318349	0.0411005	-1.76326
novelMiR_1192	-1.19301	-1.96022	-0.425808	5.29458	-3.14547	0.00317197	0.0411005	-1.88974
novelMiR_1278	-1.2446	-2.04735	-0.441852	5.33947	-3.13618	0.00325298	0.0411005	-1.91208
novelMiR_1805	-1.05385	-1.73442	-0.373274	4.91834	-3.13223	0.00328804	0.0411005	-1.88701
novelMiR_2135	-3.62561	-5.94631	-1.3049	0.781175	-3.16018	0.00304747	0.0411005	-1.70319
novelMiR_2906	-1.20062	-1.97365	-0.427582	5.47403	-3.14164	0.00320509	0.0411005	-1.90272
novelMiR_3488	-4.03365	-6.63724	-1.43005	1.59983	-3.13383	0.00327376	0.0411005	-1.76337
novelMiR_369	-1.18124	-1.93633	-0.426156	5.12853	-3.16442	0.0030125	0.0411005	-1.8368
novelMiR_3858	-3.6106	-5.9247	-1.2965	2.04084	-3.15608	0.00308169	0.0411005	-1.70972
novelMiR_898	3.61196	1.30181	5.92211	4.14101	3.16268	0.00302684	0.0411005	-1.74698
novelMiR_3531	-1.24052	-2.04317	-0.437876	4.89868	-3.12631	0.00334126	0.0413167	-1.91909
novelMiR_1078,novelMiR_1942,novelMiR_4281,novelMiR_4282,novelMiR_538	-2.81793	-4.6465	-0.98936	1.87301	-3.11724	0.00342438	0.041894	-1.80044
novelMiR_1711,novelMiR_2118,novelMiR_3586	2.28183	0.797114	3.76655	4.65742	3.10879	0.00350358	0.0424117	-1.9656
novelMiR_4036	-1.1559	-1.911	-0.400802	5.10891	-3.09648	0.00362199	0.0433884	-1.99954
novelMiR_2364	-2.45518	-4.0631	-0.847263	1.919	-3.08867	0.00369912	0.0438555	-1.86393
hsa-mir-301a	3.5317	1.20381	5.85959	3.09273	3.06883	0.00390198	0.045765	-1.94795
novelMiR_1943	-1.22382	-2.03144	-0.416206	5.34668	-3.06524	0.00393977	0.045765	-2.08446
novelMiR_2836	-2.69598	-4.47883	-0.91313	1.03025	-3.05881	0.00400831	0.0460956	-1.93574
novelMiR_1127,novelMiR_1407,novelMiR_1419,novelMiR_1459,novelMiR_1965,novelMiR_2944,novelMiR_2945,novelMiR_368,novelMiR_569,novelMiR_699,novelMiR_760	-1.05541	-1.7558	-0.355033	5.05701	-3.04817	0.0041243	0.0469599	-2.10268
hsa-mir-185	2.06656	0.684328	3.4488	9.01845	3.02425	0.00439671	0.0484853	-2.12966
novelMiR_1565	-2.81525	-4.69712	-0.933385	0.166499	-3.02608	0.00437537	0.0484853	-2.01337
novelMiR_2769	-1.09264	-1.82408	-0.361199	5.10251	-3.02169	0.00442691	0.0484853	-2.16912
novelMiR_3797,novelMiR_4281	-3.38305	-5.64341	-1.1227	0.992182	-3.0275	0.0043588	0.0484853	-2.00786
novelMiR_3305	-2.21346	-3.69754	-0.729381	5.22587	-3.01693	0.00448337	0.0486404	-2.19135
novelMiR_3484	-1.121	-1.8746	-0.367405	5.22893	-3.00897	0.00457945	0.0492184	-2.21217
novelMiR_3545	-1.09776	-1.83852	-0.357003	5.33281	-2.99766	0.00471932	0.049791	-2.24698
novelMiR_3546	-1.09776	-1.83852	-0.357003	5.33281	-2.99766	0.00471932	0.049791	-2.24698
novelMiR_1436,novelMiR_1437,novelMiR_1459,novelMiR_175,novelMiR_2446,novelMiR_2447,novelMiR_2779,novelMiR_3275,novelMiR_3297,novelMiR_3626,novelMiR_3765,novelMiR_3766,novelMiR_3862,novelMiR_3863,novelMiR_4272,novelMiR_699	-1.21044	-2.03268	-0.388201	4.03281	-2.97781	0.00497462	0.0515388	-2.18635
novelMiR_1477	-3.10403	-5.21228	-0.995771	0.673829	-2.9782	0.0049695	0.0515388	-2.12116
novelMiR_1772	2.54023	0.801513	4.27894	4.81792	2.95526	0.00528025	0.0532657	-2.31567
novelMiR_1833,novelMiR_2144,novelMiR_2145,novelMiR_2842	-1.11483	-1.87735	-0.352305	4.31909	-2.95737	0.00525091	0.0532657	-2.26167
novelMiR_1956	-0.985382	-1.65852	-0.312245	4.73931	-2.9611	0.00519949	0.0532657	-2.2877
novelMiR_1449,novelMiR_180	-3.28894	-5.54716	-1.03072	1.0791	-2.94606	0.00540993	0.0532696	-2.19089
novelMiR_3203	2.21798	0.6978	3.73817	0.7918	2.9513	0.0053357	0.0532696	-2.18112
novelMiR_3938	-1.11412	-1.87926	-0.348979	4.79518	-2.94538	0.0054196	0.0532696	-2.33779
novelMiR_3467	-2.94789	-4.98784	-0.907934	0.313967	-2.92309	0.00574692	0.0560081	-2.24434
hsa-mir-4449	-3.00284	-5.08644	-0.919229	2.087	-2.91519	0.00586722	0.0564409	-2.25528
novelMiR_1923	-0.967078	-1.63845	-0.295709	4.74583	-2.91375	0.00588948	0.0564409	-2.39825
novelMiR_1630	-2.44867	-4.1522	-0.745135	1.72603	-2.90757	0.00598551	0.0568871	-2.2719
novelMiR_4291	-2.94092	-4.99072	-0.891121	1.64405	-2.90217	0.00607072	0.057224	-2.28467
novelMiR_491	-0.95332	-1.61896	-0.287685	4.76427	-2.89703	0.00615286	0.0575267	-2.43733
hsa-mir-671	2.09288	0.628314	3.55744	5.96774	2.89059	0.00625727	0.0575669	-2.49233
novelMiR_2338	-1.94536	-3.30537	-0.585354	3.68714	-2.89341	0.00621136	0.0575669	-2.35061
hsa-mir-1304	2.51996	0.749971	4.28996	2.95567	2.87988	0.00643462	0.0586369	-2.36815
novelMiR_1364	-1.24711	-2.12381	-0.370414	4.30509	-2.87744	0.00647556	0.0586369	-2.45332
novelMiR_2309	-1.07465	-1.83093	-0.318368	5.41376	-2.87432	0.00652849	0.0586544	-2.53743
novelMiR_1769	-1.81647	-3.09688	-0.536066	6.04434	-2.86967	0.00660796	0.0589082	-2.55876
novelMiR_2505	-2.46565	-4.2098	-0.721508	1.44529	-2.85957	0.0067838	0.0600105	-2.37778
hsa-mir-1278	2.67039	0.77151	4.56926	3.04602	2.84465	0.00705147	0.0608042	-2.44947
hsa-mir-3605	2.87191	0.829059	4.91477	2.56418	2.84371	0.00706864	0.0608042	-2.44238
novelMiR_1281	-1.13129	-1.9352	-0.327385	5.45068	-2.84656	0.00701664	0.0608042	-2.6021
novelMiR_89	-0.940777	-1.61018	-0.271372	4.84549	-2.84282	0.00708501	0.0608042	-2.5644
novelMiR_3475	-2.21718	-3.799	-0.635354	2.49561	-2.83527	0.00722482	0.0615448	-2.42414
novelMiR_3191	-1.08902	-1.8678	-0.310244	4.77447	-2.82862	0.00735005	0.0616975	-2.60694
novelMiR_3192	-1.08902	-1.8678	-0.310244	4.77447	-2.82862	0.00735005	0.0616975	-2.60694
hsa-mir-338	3.48461	0.983922	5.98531	4.80475	2.81868	0.007541	0.061944	-2.55987
hsa-mir-495	-3.84232	-6.59731	-1.08732	1.87549	-2.82113	0.00749348	0.061944	-2.46045
hsa-mir-941-1	1.58123	0.448275	2.71419	7.98002	2.82315	0.00745455	0.061944	-2.60112
novelMiR_1834	3.95697	1.11441	6.79954	1.35339	2.81581	0.00759694	0.0619609	-2.48003
hsa-mir-548k	2.72278	0.760528	4.68504	3.77176	2.80678	0.00777569	0.0629721	-2.5634
hsa-mir-411	-4.16597	-7.17494	-1.15701	3.13001	-2.8006	0.00790034	0.063379	-2.57738
novelMiR_4386	2.56524	0.711275	4.41921	0.749914	2.79884	0.00793615	0.063379	-2.52399
novelMiR_4285	2.52176	0.695054	4.34848	4.3457	2.79245	0.00806733	0.0639823	-2.65273
novelMiR_3381	3.0367	0.833119	5.24028	0.888846	2.78756	0.00816929	0.0643471	-2.55139
novelMiR_2235	2.51944	0.686375	4.3525	3.19325	2.78021	0.00832461	0.0651245	-2.59631
novelMiR_1078,novelMiR_1942,novelMiR_3797,novelMiR_4281,novelMiR_4282,novelMiR_538	-2.77706	-4.80319	-0.750931	2.176	-2.77249	0.00849075	0.0653914	-2.5688
novelMiR_1509	-1.124	-1.94359	-0.304416	5.36795	-2.77411	0.00845558	0.0653914	-2.76763
novelMiR_4184	-1.01431	-1.75482	-0.273802	4.55802	-2.77071	0.00852932	0.0653914	-2.71438
novelMiR_1316	-0.924859	-1.60181	-0.247908	4.68714	-2.76356	0.00868655	0.0661558	-2.7344
novelMiR_1265	-1.12255	-1.94776	-0.297348	4.34729	-2.75167	0.0089541	0.0677448	-2.74186
hsa-mir-136	-3.81392	-6.62941	-0.998437	1.35875	-2.74012	0.00922117	0.0678913	-2.63472
novelMiR_1048,novelMiR_2734,novelMiR_2950	2.86681	0.749506	4.98411	3.51468	2.73884	0.00925117	0.0678913	-2.68775
novelMiR_1573	2.35152	0.615801	4.08725	3.74727	2.74044	0.0092137	0.0678913	-2.67944
novelMiR_3374	-2.66646	-4.6317	-0.701215	1.8986	-2.74454	0.00911812	0.0678913	-2.62316
novelMiR_640	-0.940058	-1.63453	-0.245583	4.94563	-2.7381	0.00926864	0.0678913	-2.80781
novelMiR_1416	-2.95747	-5.14924	-0.765691	0.314879	-2.72945	0.00947451	0.06896	-2.66546
hsa-mir-18a	2.45259	0.629635	4.27554	4.72647	2.72145	0.00966859	0.06993	-2.7951
novelMiR_208	-3.32974	-5.81976	-0.839709	0.373959	-2.70494	0.010081	0.0724572	-2.7178
hsa-mir-1285-1,hsa-mir-1285-2,novelMiR_1052,novelMiR_1978,novelMiR_230,novelMiR_3738,novelMiR_3828,novelMiR_4143,novelMiR_494,novelMiR_54,novelMiR_837,novelMiR_897	2.22883	0.557077	3.90059	2.46586	2.69684	0.0102889	0.0734925	-2.75333
novelMiR_1222	-0.889511	-1.55869	-0.220333	4.735	-2.68881	0.0104993	0.0741981	-2.90539
novelMiR_1254,novelMiR_2542	2.46889	0.607722	4.33005	2.58531	2.68329	0.0106462	0.0741981	-2.79034
novelMiR_1293,novelMiR_2580,novelMiR_3131	-2.66397	-4.67429	-0.653662	0.929092	-2.68051	0.0107208	0.0741981	-2.76449
novelMiR_1696	-1.15125	-2.02094	-0.281556	5.47569	-2.67765	0.0107981	0.0741981	-2.98583
novelMiR_1961	-0.922571	-1.61701	-0.228135	4.95033	-2.68732	0.0105389	0.0741981	-2.92035
novelMiR_3511	2.76771	0.679078	4.85635	4.48926	2.68046	0.0107222	0.0741981	-2.94556
novelMiR_991	-1.12635	-1.97772	-0.274984	4.31952	-2.67614	0.0108394	0.0741981	-2.90433
novelMiR_485	-1.24125	-2.18349	-0.299003	4.46165	-2.66469	0.0111552	0.0759084	-2.951
novelMiR_2799	-2.48608	-4.37711	-0.595045	0.474635	-2.6593	0.0113068	0.0764871	-2.81226
hsa-mir-99a	-2.20466	-3.88411	-0.525216	14.5708	-2.65538	0.0114181	0.076674	-2.95033
novelMiR_3715	-1.02536	-1.80696	-0.24376	5.45733	-2.65365	0.0114678	0.076674	-3.03697
novelMiR_2152,novelMiR_4403	3.60697	0.849365	6.36458	6.46348	2.64583	0.011694	0.0775041	-3.03162
novelMiR_386	3.82183	0.898724	6.74494	1.0936	2.64471	0.0117267	0.0775041	-2.84342
novelMiR_1540,novelMiR_2846	4.25364	0.991196	7.51608	5.60107	2.63736	0.0119438	0.0784876	-3.05121
novelMiR_1781	2.66305	0.611574	4.71453	0.474579	2.62581	0.012292	0.0803169	-2.87917
novelMiR_2384	2.05379	0.469647	3.63793	4.56805	2.62248	0.0123942	0.080527	-2.99707
novelMiR_1246,novelMiR_1546,novelMiR_2146,novelMiR_2155,novelMiR_2156,novelMiR_271,novelMiR_3184,novelMiR_3782	2.04909	0.465489	3.6327	1.40101	2.61738	0.0125524	0.0810623	-2.91283
novelMiR_3993	-1.00786	-1.78739	-0.228333	5.20785	-2.61529	0.0126175	0.0810623	-3.10127
novelMiR_2096	-0.919123	-1.63138	-0.206869	5.00371	-2.6103	0.0127748	0.0816166	-3.08997
novelMiR_1127,novelMiR_1407,novelMiR_1419,novelMiR_1436,novelMiR_1437,novelMiR_1459,novelMiR_175,novelMiR_1965,novelMiR_2446,novelMiR_2447,novelMiR_2779,novelMiR_2944,novelMiR_2945,novelMiR_3275,novelMiR_3297,novelMiR_3626,novelMiR_368,novelMiR_3765,novelMiR_3766,novelMiR_3862,novelMiR_3863,novelMiR_4272,novelMiR_569,novelMiR_699,novelMiR_760	-1.90097	-3.37632	-0.425622	2.78022	-2.60634	0.0129006	0.0819649	-2.92424
novelMiR_1170	-2.08493	-3.70633	-0.463533	4.90632	-2.60108	0.0130699	0.0821333	-3.09645
novelMiR_4033	-2.32637	-4.13527	-0.517467	0.448269	-2.60145	0.013058	0.0821333	-2.9331
novelMiR_1569,novelMiR_261,novelMiR_3365	-2.21306	-3.93668	-0.489439	2.08022	-2.59718	0.0131964	0.0823799	-2.94512
novelMiR_2328	3.01165	0.664506	5.35879	1.1869	2.59547	0.0132524	0.0823799	-2.96426
hsa-mir-548f-1,hsa-mir-548f-2,hsa-mir-548f-3,hsa-mir-548f-4,novelMiR_1378,novelMiR_1809,novelMiR_2036,novelMiR_2884,novelMiR_2912,novelMiR_70	2.07106	0.455545	3.68657	0.262014	2.59318	0.0133276	0.0824015	-2.94883
novelMiR_1200	2.70967	0.579538	4.8398	4.28496	2.57313	0.0140032	0.0848071	-3.09761
novelMiR_2304	-1.01178	-1.80855	-0.215002	5.22009	-2.56862	0.0141591	0.0848071	-3.21046
novelMiR_2410	-0.939465	-1.67628	-0.202655	4.95273	-2.57915	0.013797	0.0848071	-3.16781
novelMiR_3160	-1.01178	-1.80855	-0.215002	5.22009	-2.56862	0.0141591	0.0848071	-3.21046
novelMiR_3894	-1.01106	-1.80706	-0.215065	5.47745	-2.56932	0.014135	0.0848071	-3.22066
novelMiR_3905	-1.01311	-1.80872	-0.217504	5.21877	-2.57578	0.0139119	0.0848071	-3.19503
novelMiR_1428	-3.17663	-5.68094	-0.672325	0.475285	-2.56585	0.0142561	0.0849457	-3.00688
hsa-mir-184	3.93581	0.826777	7.04484	3.3075	2.56071	0.0144371	0.0855806	-3.08108
hsa-mir-1294	2.75975	0.572367	4.94714	0.18065	2.55209	0.0147454	0.0856426	-3.03178
novelMiR_1881	-1.64694	-2.9494	-0.344474	4.90015	-2.55778	0.0145412	0.0856426	-3.23862
novelMiR_237	-2.94168	-5.27194	-0.611415	1.16468	-2.55353	0.0146934	0.0856426	-3.0237
novelMiR_2922	1.97477	0.409602	3.53994	5.35303	2.55215	0.0147432	0.0856426	-3.26404
hsa-mir-3613	2.16023	0.437255	3.8832	5.17763	2.53613	0.0153322	0.0886034	-3.1976
hsa-mir-19a	1.5995	0.313378	2.88563	6.39572	2.51567	0.0161163	0.0919214	-3.31519
hsa-mir-4326	5.0047	0.977586	9.03181	4.60745	2.51383	0.0161885	0.0919214	-3.28234
hsa-mir-934	4.35185	0.84731	7.8564	5.4812	2.51185	0.0162663	0.0919214	-3.28837
novelMiR_1645,novelMiR_1755,novelMiR_1766,novelMiR_2071,novelMiR_2252,novelMiR_2297,novelMiR_2358,novelMiR_2687,novelMiR_2717,novelMiR_273,novelMiR_3033,novelMiR_3053,novelMiR_3083,novelMiR_3234,novelMiR_3276,novelMiR_3346,novelMiR_3457,novelMiR_3497,novelMiR_3680,novelMiR_3798,novelMiR_396,novelMiR_3998,novelMiR_543,novelMiR_687,novelMiR_93,novelMiR_984	2.26349	0.441207	4.08578	1.96537	2.51255	0.016239	0.0919214	-3.12958
novelMiR_2037	2.50158	0.485159	4.51799	0.70818	2.50949	0.0163601	0.0919214	-3.1219
novelMiR_281	-0.90527	-1.63516	-0.17538	4.65608	-2.50883	0.016386	0.0919214	-3.28642
hsa-mir-589	2.6755	0.51018	4.84081	4.62495	2.49939	0.0167656	0.0921544	-3.23522
novelMiR_1374,novelMiR_2992,novelMiR_4164,novelMiR_4277,novelMiR_4349	1.95184	0.369248	3.53442	0.662833	2.49475	0.0169552	0.0921544	-3.1469
novelMiR_2059	-0.844886	-1.52835	-0.16142	4.75858	-2.50053	0.0167193	0.0921544	-3.31067
novelMiR_263	-1.54094	-2.78966	-0.292224	5.16759	-2.49616	0.0168972	0.0921544	-3.37776
novelMiR_3035	-1.03913	-1.8795	-0.198752	4.35277	-2.50119	0.0166927	0.0921544	-3.27882
novelMiR_3164	2.03093	0.383677	3.67819	0.572282	2.49394	0.0169885	0.0921544	-3.14766
novelMiR_321	2.68669	0.512578	4.86079	3.02488	2.4997	0.0167532	0.0921544	-3.17485
hsa-mir-125b-1,hsa-mir-125b-2	-2.16939	-3.93508	-0.403692	11.7033	-2.48526	0.0173485	0.0932956	-3.31498
hsa-mir-369	-3.44932	-6.26967	-0.628966	1.21538	-2.47389	0.0178309	0.0932956	-3.18705
hsa-mir-590	2.1338	0.389849	3.87776	2.84028	2.47497	0.0177847	0.0932956	-3.22945
novelMiR_1674,novelMiR_2422,novelMiR_2731,novelMiR_2815,novelMiR_361,novelMiR_3735,novelMiR_3992,novelMiR_4034	-1.7908	-3.25069	-0.330913	1.8688	-2.4813	0.0175154	0.0932956	-3.16519
novelMiR_2370	-1.02163	-1.8571	-0.186156	5.38916	-2.4735	0.0178478	0.0932956	-3.41735
novelMiR_2371	-1.02163	-1.8571	-0.186156	5.38916	-2.4735	0.0178478	0.0932956	-3.41735
novelMiR_4114	-1.03079	-1.8731	-0.188467	4.36229	-2.47539	0.0177669	0.0932956	-3.33343
novelMiR_4308	1.33199	0.246594	2.41738	3.44145	2.48236	0.0174707	0.0932956	-3.2284
hsa-mir-4746	2.40393	0.434865	4.373	2.10284	2.46952	0.0180197	0.0937679	-3.21843
novelMiR_3194	2.24379	0.404355	4.08322	0.610301	2.46745	0.0181096	0.0938111	-3.20332
novelMiR_823	-0.820222	-1.49501	-0.145437	4.62564	-2.45877	0.0184919	0.0949359	-3.38883
novelMiR_824	-0.820222	-1.49501	-0.145437	4.62564	-2.45877	0.0184919	0.0949359	-3.38883
novelMiR_1049,novelMiR_1333,novelMiR_1605,novelMiR_1667,novelMiR_1815,novelMiR_1957,novelMiR_2062,novelMiR_260,novelMiR_2816,novelMiR_2961,novelMiR_3289,novelMiR_3431,novelMiR_4202,novelMiR_594	-0.814976	-1.48659	-0.14336	4.97186	-2.45457	0.0186791	0.0954712	-3.43192
hsa-mir-629	1.68503	0.292843	3.07722	8.05857	2.44828	0.0189629	0.0964924	-3.4224
novelMiR_1174	-0.826875	-1.51092	-0.142835	4.70573	-2.44517	0.0191046	0.0967856	-3.4234
novelMiR_2316	-1.65306	-3.02381	-0.282323	2.73371	-2.43941	0.0193697	0.0972713	-3.25782
novelMiR_4098	-0.964834	-1.76468	-0.164985	4.45443	-2.44003	0.019341	0.0972713	-3.41045
novelMiR_2231	-1.03967	-1.90312	-0.176211	5.40043	-2.4356	0.0195473	0.0973133	-3.49695
novelMiR_3110	-1.04293	-1.90858	-0.177275	5.40166	-2.43703	0.0194802	0.0973133	-3.49398
hsa-mir-4726	2.16555	0.361752	3.96934	1.19909	2.42846	0.0198829	0.0981346	-3.28622
novelMiR_3557,novelMiR_3578	-2.16064	-3.95986	-0.361424	0.568096	-2.42913	0.0198515	0.0981346	-3.28226
hsa-mir-1229,hsa-mir-1229*	2.83467	0.468958	5.20038	1.37436	2.42377	0.0201066	0.0984277	-3.31373
novelMiR_1033,novelMiR_1042,novelMiR_1080,novelMiR_1309,novelMiR_1330,novelMiR_1347,novelMiR_1373,novelMiR_1382,novelMiR_1400,novelMiR_1562,novelMiR_16,novelMiR_1657,novelMiR_1658,novelMiR_185,novelMiR_1973,novelMiR_2199,novelMiR_2209,novelMiR_2390,novelMiR_2394,novelMiR_2465,novelMiR_2470,novelMiR_2550,novelMiR_2651,novelMiR_2692,novelMiR_2759,novelMiR_2762,novelMiR_2856,novelMiR_2946,novelMiR_3…	-2.11041	-3.87178	-0.349035	2.54089	-2.42363	0.0201135	0.0984277	-3.31346
hsa-mir-4652	2.29363	0.375841	4.21141	0.0785712	2.41921	0.0203263	0.0986359	-3.29778
hsa-mir-942	2.47703	0.405871	4.54819	4.14618	2.41918	0.0203276	0.0986359	-3.40635
novelMiR_1283	-3.04154	-5.60336	-0.479722	2.75346	-2.40158	0.0211961	0.102418	-3.32938
hsa-mir-3176	2.47259	0.385494	4.55969	1.28516	2.39641	0.0214572	0.103246	-3.34735
novelMiR_1193	2.02536	0.313834	3.73689	7.60624	2.3937	0.0215953	0.103477	-3.53607
hsa-mir-3179-1,hsa-mir-3179-2,hsa-mir-3179-3	2.57151	0.394278	4.74875	0.295943	2.3891	0.0218316	0.104176	-3.3543
novelMiR_48	-0.772912	-1.42951	-0.116311	4.66644	-2.38111	0.0222475	0.105722	-3.54884
hsa-mir-548o-2	2.54659	0.379524	4.71366	3.46703	2.37705	0.0224619	0.106301	-3.44488
hsa-mir-449c	-6.19452	-11.4795	-0.909494	7.0244	-2.37089	0.0227901	0.106974	-3.60145
novelMiR_3695	-2.21361	-4.10094	-0.326282	2.74371	-2.37249	0.0227043	0.106974	-3.44819
novelMiR_3856	-1.87001	-3.46722	-0.2728	2.67555	-2.36828	0.0229307	0.107196	-3.39201
novelMiR_1013,novelMiR_1456,novelMiR_1457,novelMiR_2060,novelMiR_2951,novelMiR_3281,novelMiR_3355,novelMiR_500,novelMiR_501,novelMiR_566,novelMiR_567,novelMiR_708,novelMiR_904	-1.54101	-2.86949	-0.212521	2.92471	-2.34638	0.0241402	0.111491	-3.44594
novelMiR_1089	1.40144	0.193422	2.60946	7.93687	2.34667	0.0241239	0.111491	-3.62822
novelMiR_3615	-0.934551	-1.73932	-0.129782	5.28375	-2.349	0.0239926	0.111491	-3.65963
novelMiR_682	-2.67915	-4.99203	-0.366262	2.69061	-2.34312	0.0243255	0.111897	-3.47333
hsa-mir-576	2.3123	0.31392	4.31067	4.40086	2.34055	0.0244721	0.112123	-3.55939
novelMiR_1253,novelMiR_1948	-2.25343	-4.20737	-0.299482	0.50442	-2.33283	0.0249175	0.113711	-3.46777
novelMiR_4408	3.30117	0.433081	6.16926	0.774206	2.32823	0.0251859	0.114481	-3.48921
hsa-mir-125a	-1.3379	-2.50572	-0.17009	11.9057	-2.31741	0.0258289	0.116942	-3.65337
novelMiR_1820,novelMiR_4278	-2.288	-4.2872	-0.288806	0.620756	-2.31501	0.0259735	0.117136	-3.50077
hsa-mir-487b	-3.30776	-6.20236	-0.413156	0.693257	-2.31151	0.0261852	0.11733	-3.50189
novelMiR_202	-2.3924	-4.4865	-0.298293	2.04386	-2.31093	0.0262208	0.11733	-3.49133
novelMiR_3791	2.26945	0.278665	4.26023	1.91021	2.30594	0.0265262	0.118237	-3.53392
hsa-mir-1271	1.88743	0.221796	3.55306	3.38867	2.29215	0.0273869	0.121602	-3.62097
novelMiR_789	-0.9454	-1.78163	-0.109169	4.69694	-2.28686	0.0277232	0.122622	-3.73622
novelMiR_1568,novelMiR_214,novelMiR_2214,novelMiR_241,novelMiR_2423,novelMiR_2424,novelMiR_283,novelMiR_3215,novelMiR_3889,novelMiR_3984,novelMiR_4255,novelMiR_943	-0.824697	-1.56133	-0.0880613	4.46529	-2.26461	0.029181	0.12844	-3.75179
novelMiR_3200	-0.908046	-1.72019	-0.0959044	5.25999	-2.26166	0.029379	0.12844	-3.83263
novelMiR_33,novelMiR_34	2.10753	0.221916	3.99315	3.09896	2.26085	0.0294335	0.12844	-3.66795
novelMiR_3456	2.26737	0.238058	4.29667	3.24187	2.26009	0.0294853	0.12844	-3.66564
hsa-mir-3150b	2.13327	0.214197	4.05235	0.858606	2.24856	0.0302738	0.131377	-3.62363
hsa-mir-93	0.875469	0.0858845	1.66505	9.68157	2.24281	0.0306743	0.132118	-3.80852
novelMiR_3451	-1.67058	-3.17706	-0.164113	2.4248	-2.24315	0.0306507	0.132118	-3.62704
novelMiR_2938	-0.899763	-1.71272	-0.0868024	5.26153	-2.23877	0.0309587	0.132845	-3.87739
novelMiR_1087,novelMiR_1314,novelMiR_1362,novelMiR_151,novelMiR_1727,novelMiR_173,novelMiR_286,novelMiR_3255,novelMiR_392,novelMiR_4205,novelMiR_544,novelMiR_781	2.11545	0.198283	4.03261	0.914692	2.232	0.0314404	0.133913	-3.65594
novelMiR_2236	-0.958523	-1.82677	-0.0902767	5.59339	-2.23311	0.0313607	0.133913	-3.91115
hsa-mir-150	4.09034	0.371315	7.80937	7.44879	2.22475	0.0319634	0.134665	-3.84624
novelMiR_72	-0.761426	-1.45375	-0.0690998	4.85041	-2.22468	0.0319683	0.134665	-3.86978
novelMiR_73	-0.761426	-1.45375	-0.0690998	4.85041	-2.22468	0.0319683	0.134665	-3.86978
novelMiR_3979	-0.941552	-1.80546	-0.0776486	5.58604	-2.2046	0.033458	0.139915	-3.96209
novelMiR_4334	-1.19825	-2.29762	-0.0988716	3.55785	-2.20471	0.0334498	0.139915	-3.76515
hsa-mir-15a,novelMiR_2948	2.04781	0.165952	3.92966	3.79823	2.20117	0.0337185	0.140494	-3.79881
novelMiR_1493	1.9276	0.154751	3.70046	1.76793	2.19936	0.0338569	0.140561	-3.724
novelMiR_1432	2.01015	0.159936	3.86037	1.84669	2.19765	0.0339883	0.140599	-3.73571
hsa-mir-433	-2.95901	-5.6904	-0.227614	1.20613	-2.19136	0.0344741	0.142098	-3.71711
novelMiR_3144	1.96704	0.148799	3.78529	1.08359	2.18833	0.03471	0.142559	-3.73206
hsa-mir-144	-2.76201	-5.32131	-0.202718	1.54673	-2.18301	0.035128	0.143253	-3.76709
novelMiR_3781	1.73173	0.127263	3.33619	5.58562	2.18324	0.0351105	0.143253	-4.01331
novelMiR_1993	-0.776128	-1.49633	-0.0559232	4.87032	-2.17986	0.0353781	0.143763	-3.95812
novelMiR_2824	-2.36101	-4.55784	-0.164182	0.134741	-2.17397	0.0358496	0.145165	-3.76243
novelMiR_3784	-1.91313	-3.6983	-0.127956	2.45783	-2.16778	0.0363505	0.146678	-3.77037
novelMiR_1476	2.39268	0.150561	4.63481	0.385875	2.15862	0.0371033	0.149047	-3.78548
novelMiR_3377,novelMiR_623	2.17284	0.135664	4.21001	3.18361	2.1575	0.0371968	0.149047	-3.85367
hsa-mir-940	1.8748	0.115563	3.63403	1.97264	2.15567	0.0373493	0.149138	-3.81258
hsa-mir-598	3.01651	0.182818	5.8502	4.28099	2.15329	0.0375478	0.149412	-3.91376
hsa-mir-1299,novelMiR_3214	3.89998	0.218716	7.58125	1.12979	2.14297	0.0384221	0.149926	-3.84082
hsa-mir-145	-3.5385	-6.87923	-0.197765	3.53005	-2.14254	0.0384593	0.149926	-3.88197
novelMiR_1359	2.14268	0.120053	4.16531	4.26207	2.14285	0.0384322	0.149926	-4.02324
novelMiR_1930	1.93557	0.111931	3.75921	5.27568	2.14695	0.0380834	0.149926	-4.08141
novelMiR_2483	-2.49218	-4.83837	-0.145991	1.00254	-2.14866	0.0379382	0.149926	-3.80717
novelMiR_4093	-2.51791	-4.88675	-0.149065	0.164909	-2.15008	0.0378181	0.149926	-3.80612
hsa-mir-552	2.44919	0.132043	4.76633	0.199748	2.13806	0.0388443	0.150726	-3.82385
novelMiR_2704	-0.961124	-1.87084	-0.0514116	5.63168	-2.13711	0.0389267	0.150726	-4.0959
novelMiR_1779	-0.832051	-1.62024	-0.0438662	3.93063	-2.13537	0.0390775	0.150802	-3.95043
novelMiR_1417	-0.759043	-1.47869	-0.0393955	4.87109	-2.13353	0.039238	0.150915	-4.04433
hsa-mir-421	1.7369	0.0858312	3.38797	6.68657	2.12795	0.0397268	0.15215	-4.08367
novelMiR_315	-0.758455	-1.4798	-0.037108	4.86879	-2.12685	0.0398237	0.15215	-4.05674
hsa-mir-4498	1.98611	0.0939168	3.87831	0.696869	2.12319	0.0401479	0.15246	-3.86311
novelMiR_29	-0.758544	-1.48173	-0.0353552	4.87103	-2.12168	0.0402823	0.15246	-4.06657
novelMiR_4232	2.23777	0.104074	4.37146	0.58301	2.12146	0.0403025	0.15246	-3.8741
hsa-mir-219-1	1.7958	0.0802875	3.51132	3.25333	2.11746	0.0406605	0.152604	-3.9427
novelMiR_190	-2.62658	-5.13358	-0.119583	1.14827	-2.11928	0.0404973	0.152604	-3.85555
novelMiR_3707	-0.888957	-1.73911	-0.0388048	5.55432	-2.11512	0.0408713	0.152604	-4.13097
novelMiR_3708	-0.888957	-1.73911	-0.0388048	5.55432	-2.11512	0.0408713	0.152604	-4.13097
novelMiR_159,novelMiR_830	-2.19554	-4.30122	-0.0898598	0.830227	-2.10911	0.0414172	0.154142	-3.87206
hsa-mir-382	-3.07147	-6.0198	-0.123142	1.41647	-2.10728	0.0415855	0.154269	-3.86784
novelMiR_1803	2.02414	0.075013	3.97326	1.62232	2.10064	0.0421983	0.156039	-3.89681
novelMiR_3718	-2.55612	-5.02281	-0.0894405	2.26153	-2.09614	0.0426186	0.156586	-3.87987
novelMiR_3719	-2.55612	-5.02281	-0.0894405	2.26153	-2.09614	0.0426186	0.156586	-3.87987
hsa-mir-3912	1.74566	0.0588329	3.43249	1.90861	2.09334	0.0428813	0.156904	-3.93004
novelMiR_3155	2.25874	0.0750556	4.44243	1.3482	2.09232	0.042978	0.156904	-3.92697
hsa-mir-3190,hsa-mir-3190*	1.89337	0.0588633	3.72787	1.10748	2.0877	0.0434163	0.158002	-3.92565
hsa-mir-1287	2.12775	0.061219	4.19428	3.6465	2.08272	0.0438932	0.158236	-4.02139
hsa-mir-548e	1.84786	0.0554353	3.64028	3.05715	2.08535	0.0436402	0.158236	-3.97712
novelMiR_2027,novelMiR_2303,novelMiR_2401,novelMiR_2593,novelMiR_2936,novelMiR_3159,novelMiR_3676,novelMiR_759,novelMiR_764	1.87854	0.0549463	3.70214	9.55498	2.08374	0.0437947	0.158236	-4.10375
hsa-mir-497	-2.67898	-5.28357	-0.0743854	2.29734	-2.08056	0.0441008	0.158487	-4.02854
hsa-mir-4664	2.73105	0.0723253	5.38978	3.89973	2.07782	0.0443666	0.158946	-4.08469
novelMiR_1913	-2.2915	-4.53293	-0.0500675	3.14237	-2.06798	0.0453314	0.161898	-3.97926
novelMiR_967	-2.14814	-4.25419	-0.0420816	1.60239	-2.06321	0.0458051	0.163083	-3.94674
hsa-mir-454	1.75616	0.0278023	3.48452	5.78481	2.05533	0.0465979	0.163522	-4.21819
novelMiR_2902	-0.890974	-1.76704	-0.0149027	5.52509	-2.0572	0.0464086	0.163522	-4.23524
novelMiR_3331	-2.26723	-4.49819	-0.0362591	0.83075	-2.05567	0.0465637	0.163522	-3.96638
novelMiR_3608	-1.83589	-3.64282	-0.0289656	4.47708	-2.05522	0.0466093	0.163522	-4.16621
novelMiR_91	-0.824628	-1.63636	-0.0128934	4.4115	-2.05492	0.0466394	0.163522	-4.15254
hsa-mir-339,novelMiR_4186	1.17125	0.0162251	2.32628	6.99141	2.05121	0.0470175	0.163913	-4.2284
hsa-mir-618	3.00791	0.041406	5.97442	1.17642	2.05103	0.047036	0.163913	-3.98162
novelMiR_2245	1.92684	0.0203992	3.83328	8.79374	2.04444	0.0477137	0.165773	-4.1999
novelMiR_1882,novelMiR_301,novelMiR_302	2.41242	0.0194	4.80544	2.66986	2.03919	0.0482593	0.166661	-4.03274
novelMiR_2858	2.35833	0.0203329	4.69633	1.12582	2.04038	0.0481347	0.166661	-4.01262
hsa-mir-329-1,hsa-mir-329-2	-2.67527	-5.33261	-0.017919	0.165497	-2.03643	0.0485483	0.167157	-4.00819
novelMiR_2302	2.63138	0.00921648	5.25353	2.12338	2.0299	0.0492387	0.169028	-4.03848
hsa-mir-127	-2.7274	-5.4526	-0.00220288	6.2878	-2.02443	0.049824	0.170529	-4.2753
novelMiR_2831	2.02024	-0.00660536	4.04708	7.06078	2.0162	0.050715	0.172724	-4.26037
novelMiR_4306	-0.892902	-1.78893	0.00312677	5.57801	-2.01573	0.050766	0.172724	-4.31238
novelMiR_2314	2.39253	-0.0168832	4.80195	1.23449	2.00862	0.0515484	0.174869	-4.0736
novelMiR_78	-2.58768	-5.20349	0.0281295	1.96974	-2.00104	0.0523932	0.176693	-4.04263
novelMiR_924	-1.66611	-3.3493	0.017068	2.82577	-2.00228	0.0522541	0.176693	-4.04953
novelMiR_1891,novelMiR_2455,novelMiR_4312	3.33297	-0.0448649	6.7108	2.23888	1.99592	0.0529702	0.178116	-4.11337
novelMiR_792	-1.60076	-3.22838	0.0268638	3.91786	-1.98941	0.0537136	0.180089	-4.2062
hsa-mir-330	1.28347	-0.0253237	2.59227	7.1562	1.98365	0.0543771	0.181784	-4.32371
novelMiR_3068,novelMiR_765	-2.10043	-4.24711	0.0462426	1.18107	-1.97922	0.0548934	0.182978	-4.09682
hsa-mir-505	1.52379	-0.0378449	3.08542	5.69735	1.97377	0.0555334	0.184572	-4.3541
novelMiR_3729	2.50456	-0.0639571	5.07308	0.68755	1.97242	0.0556927	0.184572	-4.12919
hsa-mir-1306	2.15483	-0.0760435	4.38571	2.78765	1.95384	0.0579303	0.187067	-4.17611
hsa-mir-134	-2.50298	-5.09609	0.0901288	3.15574	-1.95249	0.0580965	0.187067	-4.25473
hsa-mir-324	1.50913	-0.0458647	3.06413	5.23219	1.96313	0.0568023	0.187067	-4.3211
hsa-mir-381	-3.08349	-6.27389	0.10691	4.13002	-1.95501	0.0577875	0.187067	-4.27643
novelMiR_1878	1.9877	-0.0589741	4.03438	1.88699	1.96451	0.0566368	0.187067	-4.14253
novelMiR_2566	-0.958481	-1.95205	0.0350857	5.73861	-1.95136	0.0582347	0.187067	-4.42932
novelMiR_2827	-0.958481	-1.95205	0.0350857	5.73861	-1.95136	0.0582347	0.187067	-4.42932
novelMiR_3180	-1.57441	-3.20645	0.057629	1.35326	-1.95137	0.0582343	0.187067	-4.14114
novelMiR_3325	-2.23002	-4.53416	0.0741328	4.62828	-1.95771	0.057458	0.187067	-4.30242
novelMiR_3929	-0.958481	-1.95205	0.0350857	5.73861	-1.95136	0.0582347	0.187067	-4.42932
novelMiR_4223	1.39579	-0.0439749	2.83555	7.08293	1.96101	0.0570581	0.187067	-4.37419
hsa-mir-132	-2.02934	-4.14749	0.0888155	6.4022	-1.93798	0.0599018	0.187185	-4.45085
hsa-mir-32	1.71904	-0.0706351	3.50871	6.35812	1.94296	0.0592768	0.187185	-4.38387
hsa-mir-4677	1.49363	-0.0677907	3.05504	2.18312	1.93497	0.0602817	0.187185	-4.1981
hsa-mir-708	-2.59302	-5.29418	0.10815	6.77338	-1.9418	0.059421	0.187185	-4.40246
novelMiR_1059	2.73742	-0.11836	5.5932	5.17904	1.93896	0.0597783	0.187185	-4.42872
novelMiR_1117,novelMiR_1315,novelMiR_1730,novelMiR_1808,novelMiR_1874,novelMiR_19,novelMiR_2089,novelMiR_2332,novelMiR_2926,novelMiR_3101,novelMiR_3551,novelMiR_3563,novelMiR_3951,novelMiR_4083,novelMiR_4095,novelMiR_4312,novelMiR_4397,novelMiR_558,novelMiR_812	2.94107	-0.136721	6.01887	2.23941	1.93294	0.06054	0.187185	-4.21977
novelMiR_1308,novelMiR_2970,novelMiR_4379	1.15179	-0.0521834	2.35577	5.15048	1.93512	0.0602628	0.187185	-4.45819
novelMiR_170	-2.04149	-4.16474	0.081758	0.0751429	-1.9449	0.0590341	0.187185	-4.15518
novelMiR_2625	-0.953438	-1.95124	0.044364	5.7418	-1.93286	0.0605503	0.187185	-4.46148
novelMiR_333	-1.2189	-2.48422	0.046425	2.06616	-1.94858	0.0585784	0.187185	-4.13317
novelMiR_3380	-0.936668	-1.9164	0.0430634	5.69977	-1.93388	0.0604198	0.187185	-4.45839
novelMiR_4099	2.05186	-0.0902026	4.19391	0.71392	1.93761	0.0599477	0.187185	-4.18041
novelMiR_4167	-1.65763	-3.38214	0.0668785	1.18565	-1.94435	0.0591034	0.187185	-4.15605
novelMiR_786,novelMiR_94	-2.37424	-4.85319	0.10471	3.13859	-1.93735	0.0599807	0.187185	-4.26192
hsa-mir-100	-2.55523	-5.23749	0.127024	12.4978	-1.927	0.0612994	0.188993	-4.37242
hsa-mir-130b	2.12097	-0.116155	4.35809	6.0545	1.91777	0.0624966	0.192169	-4.42767
novelMiR_1117,novelMiR_1730,novelMiR_1808,novelMiR_1874,novelMiR_19,novelMiR_2332,novelMiR_2926,novelMiR_3101,novelMiR_3551,novelMiR_3563,novelMiR_3951,novelMiR_4083,novelMiR_4312,novelMiR_4397,novelMiR_558,novelMiR_812	3.48604	-0.196149	7.16822	2.82227	1.91504	0.062854	0.192752	-4.32522
novelMiR_1172,novelMiR_138,novelMiR_1505,novelMiR_3526,novelMiR_685,novelMiR_915	2.30584	-0.141307	4.75298	1.40142	1.90599	0.0640527	0.194801	-4.2466
novelMiR_1882,novelMiR_2296,novelMiR_301,novelMiR_3014,novelMiR_302,novelMiR_4252	2.293	-0.140588	4.7266	2.51076	1.90594	0.0640597	0.194801	-4.25325
novelMiR_2246	-0.8683	-1.79065	0.0540537	5.69972	-1.90425	0.0642855	0.194801	-4.51478
novelMiR_2396	-0.880214	-1.81553	0.055101	5.71418	-1.90363	0.0643689	0.194801	-4.5161
novelMiR_3092	-1.21548	-2.50697	0.0760147	3.5815	-1.90373	0.0643543	0.194801	-4.28426
novelMiR_3134	2.35447	-0.149836	4.85877	1.21702	1.90177	0.0646188	0.195044	-4.25587
hsa-mir-2277	1.8617	-0.13172	3.85512	1.74899	1.88913	0.0663379	0.199375	-4.27036
hsa-mir-3614	2.27861	-0.163667	4.72088	2.93152	1.88724	0.0665991	0.199375	-4.30004
novelMiR_2095,novelMiR_4336,novelMiR_476	-0.639702	-1.32529	0.0458898	5.09984	-1.8874	0.0665769	0.199375	-4.49638
novelMiR_484	-1.78911	-3.70781	0.129596	0.212863	-1.88617	0.0667471	0.199375	-4.25796
novelMiR_1361	0.967395	-0.0710016	2.00579	4.05176	1.88448	0.0669804	0.199553	-4.37839
novelMiR_1777	-2.17609	-4.51656	0.164383	1.01139	-1.88072	0.0675039	0.200593	-4.2614
novelMiR_3403	1.92359	-0.147241	3.99442	6.64024	1.87897	0.0677493	0.200803	-4.52532
novelMiR_3760	-1.6635	-3.45606	0.129058	1.24606	-1.87716	0.0680032	0.201038	-4.26378
hsa-mir-1303,novelMiR_2500,novelMiR_338,novelMiR_339,novelMiR_3445,novelMiR_4081,novelMiR_842	1.56886	-0.123383	3.2611	3.34468	1.87531	0.0682636	0.20129	-4.37359
hsa-mir-215	2.27416	-0.186239	4.73456	4.86737	1.86968	0.0690615	0.201575	-4.40805
hsa-mir-30d	-0.970267	-2.01976	0.079225	14.6412	-1.87009	0.0690022	0.201575	-4.46655
hsa-mir-485	-2.8262	-5.88259	0.230186	1.27085	-1.87045	0.0689516	0.201575	-4.26643
novelMiR_4161	0.915941	-0.0736168	1.9055	3.13291	1.87231	0.0686875	0.201575	-4.32471
novelMiR_2069	1.77156	-0.151739	3.69487	0.929261	1.8632	0.0699888	0.203765	-4.29665
novelMiR_3603	1.14637	-0.101221	2.39396	6.8262	1.85868	0.0706434	0.205151	-4.56447
novelMiR_3947	3.4009	-0.313693	7.1155	5.02568	1.85197	0.071623	0.207472	-4.56048
novelMiR_4017	-0.855898	-1.79306	0.0812682	5.70318	-1.84738	0.0722997	0.208906	-4.61029
novelMiR_2609	-2.23416	-4.68779	0.219464	0.687323	-1.84186	0.0731207	0.210749	-4.32309
hsa-mir-874	1.42063	-0.143468	2.98472	5.25369	1.83725	0.0738134	0.212214	-4.53471
hsa-mir-550a-1,hsa-mir-550a-2	1.81911	-0.192318	3.83054	3.09156	1.82939	0.0750064	0.214596	-4.40558
novelMiR_1497,novelMiR_1604,novelMiR_1758,novelMiR_1813,novelMiR_3520,novelMiR_755	2.20545	-0.233731	4.64464	1.4864	1.82896	0.0750716	0.214596	-4.3527
novelMiR_2907	2.07887	-0.221387	4.37912	0.293543	1.82811	0.075202	0.214596	-4.34781
hsa-mir-4662a	2.54822	-0.284216	5.38066	1.09879	1.81982	0.0764806	0.217705	-4.37623
novelMiR_1405,novelMiR_2893,novelMiR_3133	-1.84255	-3.89443	0.209334	0.993548	-1.81643	0.0770092	0.218129	-4.35828
novelMiR_2105	-2.33706	-4.93935	0.265237	1.26666	-1.81662	0.0769788	0.218129	-4.36235
hsa-mir-1254-1,hsa-mir-1254-1*,hsa-mir-1254-2	1.40691	-0.161474	2.97529	3.33477	1.81453	0.0773051	0.21843	-4.469
novelMiR_847	1.56132	-0.183217	3.30586	3.1033	1.81035	0.0779631	0.219749	-4.45651
novelMiR_2149	1.55625	-0.192937	3.30543	4.72913	1.79968	0.079664	0.223994	-4.60581
hsa-mir-296	2.32865	-0.292011	4.94931	4.2684	1.7974	0.0800307	0.224476	-4.57803
hsa-mir-379	-2.57125	-5.47646	0.333961	4.11393	-1.79027	0.0811888	0.226619	-4.5876
hsa-mir-513c	-2.57309	-5.47931	0.333132	0.655411	-1.79092	0.0810814	0.226619	-4.38978
novelMiR_1602,novelMiR_992	-1.6454	-3.50634	0.215548	1.19991	-1.7885	0.0814784	0.226877	-4.38692
novelMiR_3129	1.55374	-0.208916	3.31639	1.36818	1.78304	0.0823762	0.228823	-4.43623
hsa-mir-584	2.37128	-0.323524	5.06609	3.72111	1.77995	0.0828897	0.229694	-4.5382
hsa-mir-1-1,hsa-mir-1-2	3.2271	-0.448718	6.90292	4.10102	1.77586	0.0835708	0.231025	-4.54702
hsa-mir-550a-3	1.55811	-0.218151	3.33438	1.90303	1.77436	0.0838221	0.231164	-4.44493
novelMiR_1291,novelMiR_2130,novelMiR_2131,novelMiR_2200,novelMiR_2565,novelMiR_3262,novelMiR_3316,novelMiR_4303,novelMiR_4389,novelMiR_729	-1.45113	-3.10689	0.204625	2.52308	-1.77281	0.0840838	0.231331	-4.41486
novelMiR_1365	3.24161	-0.461414	6.94464	4.61396	1.77074	0.0844318	0.231734	-4.68953
novelMiR_2101,novelMiR_2329,novelMiR_2649,novelMiR_3058,novelMiR_3059,novelMiR_973	-0.675792	-1.4509	0.0993173	4.30414	-1.7636	0.0856442	0.234502	-4.6021
hsa-mir-506	-2.16316	-4.64831	0.321999	1.0475	-1.7607	0.0861416	0.235304	-4.4547
novelMiR_1291,novelMiR_1832,novelMiR_2130,novelMiR_2131,novelMiR_2200,novelMiR_2565,novelMiR_3262,novelMiR_3316,novelMiR_4212,novelMiR_4303,novelMiR_4389,novelMiR_653,novelMiR_729	-1.63471	-3.51546	0.246033	2.34707	-1.75818	0.0865759	0.23593	-4.43673
hsa-mir-31	2.96692	-0.461957	6.3958	5.69412	1.75027	0.0879483	0.237771	-4.70822
novelMiR_2076	2.92577	-0.456988	6.30852	2.55224	1.74953	0.0880785	0.237771	-4.51398
novelMiR_2299	1.75965	-0.272491	3.79179	0.476314	1.75155	0.0877243	0.237771	-4.47102
novelMiR_2910	1.94727	-0.304044	4.19858	0.711448	1.74961	0.0880639	0.237771	-4.46476
novelMiR_1838,novelMiR_1966,novelMiR_2637,novelMiR_3229,novelMiR_3319,novelMiR_4147,novelMiR_50,novelMiR_936	-1.41854	-3.06661	0.229525	1.48467	-1.74108	0.0895667	0.241222	-4.47337
novelMiR_184	1.92836	-0.315289	4.17201	0.992345	1.73854	0.0900183	0.241316	-4.49045
novelMiR_2606	-0.819446	-1.77353	0.134636	5.72979	-1.73734	0.0902312	0.241316	-4.79009
novelMiR_3717	-0.819446	-1.77353	0.134636	5.72979	-1.73734	0.0902312	0.241316	-4.79009
novelMiR_292	1.71271	-0.28499	3.71041	2.11874	1.73422	0.0907901	0.242247	-4.51973
hsa-mir-323a	-2.42225	-5.25916	0.414651	1.58548	-1.72713	0.0920695	0.244368	-4.50315
hsa-mir-4470	1.73519	-0.295513	3.7659	1.4625	1.72843	0.0918344	0.244368	-4.52105
novelMiR_527	-0.631965	-1.37247	0.108544	4.6081	-1.72629	0.0922225	0.244368	-4.7181
hsa-mir-205	-3.91227	-8.51221	0.687676	8.5772	-1.72039	0.0933004	0.24656	-4.72634
hsa-mir-450a-1,hsa-mir-450a-2	1.93696	-0.341752	4.21567	5.27872	1.71942	0.0934786	0.24656	-4.76568
hsa-mir-4661	1.71699	-0.306016	3.73999	2.16096	1.71681	0.0939601	0.246927	-4.54792
hsa-mir-542	2.33292	-0.420401	5.08625	4.13313	1.71394	0.0944918	0.246927	-4.66383
hsa-mir-579	1.63201	-0.29172	3.55573	0.839643	1.71605	0.0941003	0.246927	-4.5131
novelMiR_2932	1.58824	-0.287711	3.4642	0.381136	1.71256	0.0947471	0.246927	-4.52276
novelMiR_507	1.08101	-0.196421	2.35843	5.78328	1.71176	0.0948959	0.246927	-4.81843
novelMiR_611	1.89166	-0.343791	4.12712	0.688411	1.71171	0.094906	0.246927	-4.54
hsa-mir-34b	-2.68789	-5.86836	0.492572	0.965632	-1.70951	0.095315	0.247432	-4.5263
hsa-mir-10b	-2.70686	-5.91991	0.506194	13.6923	-1.70412	0.0963283	0.248052	-4.73175
hsa-mir-340	1.21074	-0.224964	2.64645	9.61784	1.70584	0.0960043	0.248052	-4.74511
novelMiR_1117,novelMiR_1730,novelMiR_1808,novelMiR_1874,novelMiR_1891,novelMiR_19,novelMiR_2332,novelMiR_2926,novelMiR_3101,novelMiR_3551,novelMiR_3563,novelMiR_3951,novelMiR_4083,novelMiR_4312,novelMiR_4397,novelMiR_558,novelMiR_812	3.25024	-0.610692	7.11117	2.48979	1.70284	0.0965684	0.248052	-4.64431
novelMiR_1447	2.16078	-0.4059	4.72746	0.920679	1.7029	0.0965569	0.248052	-4.56153
novelMiR_2296,novelMiR_301,novelMiR_3014,novelMiR_4252	2.0734	-0.390063	4.53686	2.79636	1.7025	0.0966324	0.248052	-4.58374
hsa-mir-3127	1.77239	-0.34071	3.88548	1.04626	1.69664	0.0977456	0.249598	-4.56637
hsa-mir-628	1.34863	-0.259946	2.9572	2.48667	1.69591	0.0978857	0.249598	-4.57833
novelMiR_3220,novelMiR_68	-1.48124	-3.24609	0.283615	0.393363	-1.69773	0.097539	0.249598	-4.54633
novelMiR_3399,novelMiR_3400,novelMiR_3559,novelMiR_3679,novelMiR_752	-0.71847	-1.5794	0.142464	4.0031	-1.68807	0.099393	0.25288	-4.69306
hsa-mir-1277,novelMiR_3223,novelMiR_344,novelMiR_345,novelMiR_4004,novelMiR_4006,novelMiR_4007,novelMiR_4325,novelMiR_788,novelMiR_975	1.05444	-0.215363	2.32425	0.57383	1.67972	0.101019	0.255552	-4.56991
hsa-mir-935	-2.02054	-4.46174	0.42066	0.654145	-1.67423	0.1021	0.255552	-4.56434
novelMiR_15	1.41867	-0.294396	3.13173	2.06229	1.67517	0.101915	0.255552	-4.60073
novelMiR_2218	-0.864853	-1.91014	0.180436	5.82672	-1.67362	0.102221	0.255552	-4.88624
novelMiR_2273	-0.865789	-1.91209	0.180509	5.82676	-1.67382	0.102182	0.255552	-4.88592
novelMiR_2604	-0.864831	-1.91005	0.180385	5.82668	-1.6737	0.102206	0.255552	-4.88613
novelMiR_3300	-0.864853	-1.91014	0.180436	5.82672	-1.67362	0.102221	0.255552	-4.88624
novelMiR_3513	2.06647	-0.428531	4.56147	1.57696	1.67537	0.101876	0.255552	-4.60461
hsa-mir-3615	1.45061	-0.30643	3.20765	7.24797	1.67001	0.102937	0.256785	-4.85324
novelMiR_1315,novelMiR_2089,novelMiR_3563,novelMiR_4095	2.29182	-0.489402	5.07304	1.64815	1.66685	0.10357	0.257803	-4.61865
hsa-mir-548j	1.91447	-0.413796	4.24273	1.45309	1.66329	0.104285	0.258464	-4.5949
novelMiR_243	-0.615842	-1.3646	0.132916	4.98037	-1.66372	0.104198	0.258464	-4.84194
hsa-mir-106b	0.830867	-0.189441	1.85118	9.11209	1.64722	0.107561	0.264981	-4.83402
hsa-mir-1284	1.28107	-0.290392	2.85253	0.8769	1.649	0.107194	0.264981	-4.61505
novelMiR_356,novelMiR_357	-1.79505	-3.99966	0.409566	1.3646	-1.647	0.107605	0.264981	-4.61464
novelMiR_1637	-1.25484	-2.80055	0.290874	2.67743	-1.64214	0.108614	0.266894	-4.62242
hsa-mir-5010	1.51838	-0.355503	3.39227	3.43086	1.63904	0.109261	0.267911	-4.74085
hsa-mir-641	1.62421	-0.38344	3.63185	2.55133	1.63646	0.109802	0.268664	-4.6735
hsa-mir-449a	-4.12597	-9.2515	0.999556	5.11205	-1.62832	0.111523	0.272272	-4.90731
novelMiR_130,novelMiR_1443,novelMiR_145,novelMiR_1962,novelMiR_2850,novelMiR_722	1.38658	-0.337041	3.1102	2.76602	1.62725	0.11175	0.272272	-4.69099
novelMiR_2473	-1.70505	-3.83313	0.423022	0.242585	-1.6207	0.113154	0.275109	-4.66133
hsa-mir-130a	1.39775	-0.352554	3.14805	7.33355	1.61535	0.114309	0.277333	-4.93324
novelMiR_2431	2.29351	-0.58908	5.1761	0.697216	1.60942	0.115603	0.279882	-4.68098
hsa-mir-2116	1.54952	-0.401485	3.50053	0.415917	1.60654	0.116236	0.280823	-4.67526
novelMiR_4233	1.61892	-0.421835	3.65968	0.391145	1.60467	0.116648	0.281226	-4.67972
novelMiR_1735,novelMiR_1736	1.98302	-0.526243	4.49228	0.552207	1.59857	0.118	0.282965	-4.68775
novelMiR_1891,novelMiR_2455	2.25903	-0.600348	5.1184	1.66833	1.59809	0.118107	0.282965	-4.71763
novelMiR_517	-1.24273	-2.81374	0.328287	2.91114	-1.6001	0.11766	0.282965	-4.68434
hsa-mir-320a,hsa-mir-320b-1,hsa-mir-320b-2,hsa-mir-320c-1,hsa-mir-320c-2,hsa-mir-320d-1,hsa-mir-320d-2	-1.296	-2.94195	0.349951	10.2727	-1.59272	0.11931	0.284071	-4.90841
novelMiR_238	-0.593472	-1.34677	0.159826	4.98227	-1.59362	0.119107	0.284071	-4.94661
novelMiR_326,novelMiR_3662,novelMiR_3691	1.34832	-0.363201	3.05984	5.24562	1.59354	0.119126	0.284071	-5.00565
novelMiR_1472	-1.75534	-3.99207	0.481389	1.59277	-1.58745	0.1205	0.285721	-4.68731
novelMiR_1860,novelMiR_1861	1.631	-0.446969	3.70896	0.636755	1.58769	0.120444	0.285721	-4.70078
hsa-mir-4690	1.58763	-0.437176	3.61243	0.74471	1.58605	0.120817	0.285883	-4.70147
novelMiR_804	1.52439	-0.430423	3.47919	2.74831	1.5774	0.122794	0.289965	-4.75017
novelMiR_1680	-0.584689	-1.3363	0.166927	4.98053	-1.57355	0.123683	0.29087	-4.97575
novelMiR_2873	1.70928	-0.487388	3.90595	0.206117	1.57398	0.123582	0.29087	-4.7243
hsa-mir-1237	1.27892	-0.371166	2.929	0.59782	1.56779	0.125022	0.293419	-4.73003
hsa-mir-654	-2.3723	-5.43998	0.695372	3.07538	-1.56427	0.125846	0.293904	-4.80906
hsa-mir-7-1,hsa-mir-7-2,hsa-mir-7-3	1.38819	-0.409482	3.18587	11.1335	1.56203	0.126372	0.293904	-4.94841
novelMiR_2508,novelMiR_2676,novelMiR_406	1.32681	-0.39179	3.04542	5.2228	1.56166	0.12646	0.293904	-5.05257
novelMiR_3248	-0.790454	-1.81445	0.233537	5.75969	-1.56146	0.126506	0.293904	-5.05088
novelMiR_3249	-0.790454	-1.81445	0.233537	5.75969	-1.56146	0.126506	0.293904	-5.05088
hsa-mir-651	1.72248	-0.513154	3.95811	4.21648	1.55849	0.127208	0.29446	-4.88003
novelMiR_3313	-1.67289	-3.84543	0.499661	0.83355	-1.55757	0.127426	0.29446	-4.74669
novelMiR_424	2.99972	-0.896892	6.89633	5.12464	1.5572	0.127514	0.29446	-5.02413
hsa-mir-744	0.962197	-0.289153	2.21355	9.61311	1.55538	0.127947	0.294868	-4.96292
novelMiR_4133	1.48635	-0.449539	3.42224	2.18272	1.55307	0.128497	0.295542	-4.77589
hsa-mir-3173	1.4788	-0.455713	3.41332	0.893395	1.54628	0.130126	0.298691	-4.76197
novelMiR_608	-1.44498	-3.33664	0.446675	0.324438	-1.54515	0.130399	0.298722	-4.76776
novelMiR_1887	1.69007	-0.524966	3.90511	0.437901	1.54339	0.130826	0.299104	-4.76724
novelMiR_2103	1.48892	-0.465824	3.44366	4.67522	1.54075	0.131466	0.299971	-5.04445
novelMiR_2010	1.28711	-0.407399	2.98162	1.74398	1.53647	0.132511	0.301757	-4.79092
novelMiR_3286,novelMiR_3287	1.33832	-0.426094	3.10273	0.972301	1.5343	0.133042	0.302367	-4.77026
novelMiR_846	-0.83374	-1.93806	0.270575	3.76324	-1.52718	0.1348	0.30576	-4.88778
novelMiR_1178,novelMiR_3398,novelMiR_4224	0.727273	-0.240061	1.69461	6.51427	1.5208	0.136389	0.308755	-5.10565
hsa-mir-1250	1.81483	-0.603027	4.23269	1.17987	1.5183	0.137018	0.309241	-4.79798
novelMiR_1533,novelMiR_1534	1.29612	-0.433773	3.02602	6.76467	1.51558	0.137703	0.309241	-5.08654
novelMiR_2239	1.70505	-0.572085	3.98218	2.04869	1.51461	0.137948	0.309241	-4.83225
novelMiR_23	-0.566513	-1.32263	0.189604	4.98573	-1.51556	0.137708	0.309241	-5.05842
novelMiR_536	-0.566513	-1.32263	0.189604	4.98573	-1.51556	0.137708	0.309241	-5.05842
novelMiR_1629	-0.807583	-1.8874	0.272236	3.77164	-1.51282	0.1384	0.309403	-4.90819
novelMiR_3217,novelMiR_3584,novelMiR_3672,novelMiR_4276,novelMiR_883	1.49885	-0.507499	3.5052	2.87051	1.51113	0.138828	0.309403	-4.84682
novelMiR_3778	-1.5778	-3.68881	0.533203	0.719716	-1.51187	0.138641	0.309403	-4.81056
novelMiR_2521	-1.37023	-3.20711	0.466653	14.5336	-1.50891	0.139394	0.310064	-5.01708
hsa-mir-769	0.91809	-0.316106	2.15229	8.08385	1.50471	0.140468	0.311249	-5.05668
novelMiR_3919	-1.15457	-2.70582	0.396687	3.16676	-1.50552	0.140259	0.311249	-4.85883
novelMiR_63	1.58099	-0.553282	3.71525	0.622569	1.49841	0.142091	0.31424	-4.84265
novelMiR_1041,novelMiR_1463,novelMiR_178,novelMiR_1787,novelMiR_179,novelMiR_2457,novelMiR_2502,novelMiR_2829,novelMiR_3103,novelMiR_3340,novelMiR_4057,novelMiR_763,novelMiR_951,novelMiR_952	-0.634155	-1.49207	0.22376	3.96735	-1.49521	0.14292	0.315467	-4.94941
novelMiR_3737	1.82047	-0.646702	4.28763	0.302381	1.49257	0.143608	0.316378	-4.83342
novelMiR_195	2.13435	-0.760857	5.02955	0.410633	1.4912	0.143965	0.316558	-4.84272
novelMiR_1115	1.37357	-0.491065	3.2382	0.387523	1.49007	0.144261	0.316603	-4.84014
hsa-mir-192,hsa-mir-192*	1.00678	-0.362152	2.37572	9.62936	1.48766	0.144894	0.316907	-5.06335
novelMiR_1607	1.20509	-0.434877	2.84506	5.40503	1.4864	0.145226	0.316907	-5.15634
novelMiR_1988,novelMiR_4240,novelMiR_4241	0.946548	-0.341486	2.23458	3.12465	1.48651	0.145198	0.316907	-4.93135
novelMiR_2818	1.67564	-0.634842	3.98613	0.139043	1.467	0.150407	0.327592	-4.86767
novelMiR_1578,novelMiR_1586,novelMiR_2133,novelMiR_2551,novelMiR_2805,novelMiR_318,novelMiR_3821,novelMiR_580,novelMiR_649,novelMiR_853,novelMiR_969,novelMiR_998	-1.76949	-4.21295	0.673979	1.40203	-1.46485	0.150991	0.32824	-4.86171
novelMiR_758	-0.642292	-1.53079	0.246205	5.34084	-1.46227	0.151692	0.329143	-5.15266
novelMiR_4118	-1.16961	-2.7892	0.449978	3.23019	-1.46079	0.152096	0.329398	-4.90069
novelMiR_1086,novelMiR_444	0.993081	-0.386315	2.37248	10.3578	1.45629	0.15333	0.331446	-5.09783
novelMiR_993	-0.625678	-1.49619	0.244831	5.31112	-1.45388	0.153992	0.332254	-5.16333
hsa-mir-652	1.03456	-0.406742	2.47586	8.68499	1.45195	0.154526	0.33278	-5.12317
novelMiR_1136,novelMiR_1173,novelMiR_2553,novelMiR_2773,novelMiR_2870,novelMiR_3066,novelMiR_3113,novelMiR_3387,novelMiR_3540,novelMiR_4068	-1.04874	-2.51365	0.416174	0.519399	-1.44813	0.155586	0.333814	-4.88978
novelMiR_1218	-0.88644	-2.12455	0.351665	3.07401	-1.44825	0.155552	0.333814	-4.90616
hsa-mir-1276	1.47336	-0.591753	3.53848	1.10621	1.44317	0.156971	0.33491	-4.92161
hsa-mir-9-1,hsa-mir-9-2,hsa-mir-9-3,hsa-mir-9-3*	1.86132	-0.744014	4.46666	6.27748	1.44514	0.15642	0.33491	-5.1962
novelMiR_1360,novelMiR_41	-1.20384	-2.89036	0.482671	1.60414	-1.44388	0.156771	0.33491	-4.88583
novelMiR_1806	-0.628302	-1.51153	0.254924	5.32949	-1.43896	0.158153	0.336808	-5.18333
hsa-mir-151a	-1.02375	-2.46867	0.421165	12.149	-1.43319	0.159785	0.339452	-5.12114
hsa-mir-450b	1.94794	-0.804714	4.70058	3.58055	1.43145	0.16028	0.339452	-5.03
novelMiR_1227	-1.43049	-3.45096	0.589987	0.388903	-1.43213	0.160086	0.339452	-4.90251
novelMiR_3785	1.44399	-0.598459	3.48645	0.266502	1.43009	0.160666	0.339642	-4.91522
hsa-mir-149	1.95072	-0.823634	4.72508	8.56626	1.42228	0.162907	0.341867	-5.17146
hsa-mir-363	-1.71345	-4.14932	0.722418	7.49118	-1.42288	0.162733	0.341867	-5.19036
novelMiR_1746	1.26143	-0.532045	3.05491	1.77927	1.42272	0.16278	0.341867	-4.92118
novelMiR_4005	-1.10649	-2.67936	0.466378	4.10536	-1.42301	0.162698	0.341867	-5.09662
hsa-mir-210	1.18458	-0.511906	2.88107	9.25016	1.41243	0.165767	0.347236	-5.16047
novelMiR_3677	2.99492	-1.31243	7.30226	3.63251	1.40646	0.16752	0.350269	-5.19383
hsa-mir-543	-1.97519	-4.81975	0.869362	2.54388	-1.40458	0.168073	0.350788	-4.97771
hsa-mir-1283-1,hsa-mir-1283-2	1.88547	-0.842125	4.61307	0.92705	1.39827	0.169946	0.352839	-4.98682
novelMiR_1937	1.39833	-0.624699	3.42136	0.432616	1.39817	0.169977	0.352839	-4.96061
novelMiR_817	-1.70067	-4.15865	0.757311	0.527102	-1.39956	0.16956	0.352839	-4.95282
hsa-mir-3064	1.09985	-0.498062	2.69776	1.93871	1.3923	0.171733	0.355204	-4.98978
novelMiR_2074,novelMiR_2681,novelMiR_3768	1.05188	-0.475401	2.57917	2.79098	1.39315	0.171476	0.355204	-5.006
novelMiR_1917	-1.82722	-4.5116	0.857153	0.535312	-1.37689	0.176411	0.364224	-4.97748
novelMiR_655	1.15089	-0.542104	2.84389	3.5003	1.37509	0.176965	0.364714	-5.0938
novelMiR_2872	1.29493	-0.612499	3.20237	1.56758	1.37325	0.177531	0.365225	-5.0051
hsa-mir-3187	1.42681	-0.689319	3.54293	2.16153	1.36388	0.180439	0.369884	-5.04191
novelMiR_756,novelMiR_948	2.5323	-1.2231	6.28771	0.771083	1.36399	0.180405	0.369884	-4.99332
hsa-mir-3620,novelMiR_1196	1.46649	-0.711834	3.64482	0.799685	1.36178	0.181093	0.370326	-5.03323
novelMiR_3247	-1.47657	-3.67093	0.717785	1.59874	-1.36113	0.181299	0.370326	-4.98985
hsa-mir-4787	1.3931	-0.685833	3.47203	0.838225	1.35548	0.183075	0.373106	-5.00104
hsa-mir-659	1.43196	-0.70623	3.57016	0.979145	1.35468	0.183329	0.373106	-5.00732
novelMiR_803	2.59815	-1.28415	6.48045	4.09345	1.35371	0.183633	0.373106	-5.30532
hsa-mir-20a	0.756191	-0.377184	1.88957	9.9782	1.34961	0.184935	0.373886	-5.23998
novelMiR_1012	-2.13172	-5.32972	1.06629	7.04314	-1.34835	0.185338	0.373886	-5.30602
novelMiR_1242	1.10275	-0.551105	2.7566	4.1386	1.34875	0.18521	0.373886	-5.23228
novelMiR_2940	1.79268	-0.896429	4.48178	0.37365	1.34848	0.185295	0.373886	-5.01462
novelMiR_3704	1.76813	-0.886891	4.42315	0.59209	1.34709	0.185738	0.373886	-5.02579
novelMiR_871	1.17001	-0.587811	2.92783	2.13466	1.34637	0.185967	0.373886	-5.04574
novelMiR_2583	-1.29566	-3.2484	0.657074	1.28852	-1.34214	0.187323	0.375953	-5.01114
hsa-mir-21	1.03636	-0.527644	2.60036	17.9284	1.34037	0.187894	0.376443	-5.24956
hsa-mir-326	1.64038	-0.839756	4.12052	4.43154	1.33789	0.188694	0.377387	-5.20767
novelMiR_4229	2.86363	-1.48362	7.21088	4.58543	1.33246	0.190455	0.380249	-5.30121
novelMiR_296	-0.667945	-1.68426	0.348372	3.99155	-1.32942	0.191445	0.381564	-5.17241
novelMiR_140,novelMiR_141,novelMiR_2554,novelMiR_2823,novelMiR_868	1.63127	-0.857098	4.11964	2.78158	1.32606	0.192546	0.383094	-5.0938
novelMiR_3567	-1.55819	-3.93969	0.823317	3.53882	-1.32349	0.193392	0.384112	-5.09312
novelMiR_1489	-0.526102	-1.33352	0.281317	5.28019	-1.31802	0.195198	0.386365	-5.33924
novelMiR_2044	-0.578786	-1.46697	0.309396	5.34951	-1.31816	0.195153	0.386365	-5.34025
novelMiR_3345	-1.15537	-2.93358	0.622839	1.72871	-1.31429	0.19644	0.388154	-5.04342
hsa-mir-4802	1.2011	-0.652617	3.05481	0.805042	1.31065	0.197654	0.388667	-5.06165
hsa-mir-95	1.34436	-0.730737	3.41945	7.29155	1.31047	0.197713	0.388667	-5.34327
novelMiR_3616	1.7057	-0.925274	4.33668	1.39447	1.31141	0.197401	0.388667	-5.08675
novelMiR_3404	1.04953	-0.574073	2.67314	5.84994	1.30758	0.198685	0.389911	-5.39233
hsa-mir-190b	1.22246	-0.675723	3.12064	2.20324	1.30271	0.200326	0.392461	-5.10761
novelMiR_4125	-1.61786	-4.1414	0.905666	0.534714	-1.29684	0.20232	0.395694	-5.07006
hsa-mir-6502	1.29858	-0.729225	3.32638	0.131465	1.29537	0.202821	0.395999	-5.08233
hsa-mir-4488	-0.994947	-2.54993	0.560037	5.67401	-1.29427	0.203195	0.396058	-5.42932
novelMiR_1821	1.67928	-0.954499	4.31306	0.48862	1.28972	0.204756	0.398425	-5.09201
hsa-mir-30a	0.962035	-0.552007	2.47608	12.5826	1.2853	0.20628	0.400713	-5.30855
novelMiR_1043,novelMiR_1044	1.33172	-0.780979	3.44441	1.0232	1.27505	0.209848	0.406957	-5.11641
hsa-mir-760	1.04531	-0.614575	2.7052	5.06679	1.27385	0.210267	0.407083	-5.44094
novelMiR_2324	2.6619	-1.59339	6.9172	1.22383	1.26536	0.213262	0.412188	-5.14693
hsa-mir-4758	1.611	-0.978192	4.20019	1.34674	1.25858	0.215675	0.416151	-5.15053
hsa-mir-129-1,hsa-mir-129-2	2.33285	-1.42661	6.09232	3.65413	1.2552	0.216887	0.417789	-5.25326
hsa-mir-92a-1,hsa-mir-92a-2	-0.708058	-1.85688	0.440762	13.4138	-1.24672	0.219949	0.422978	-5.35217
hsa-mir-103a-1,hsa-mir-103a-2,hsa-mir-107	0.510091	-0.321657	1.34184	11.715	1.24053	0.222203	0.425179	-5.36379
hsa-mir-3922	1.35004	-0.848772	3.54885	0.791604	1.24197	0.221678	0.425179	-5.13702
novelMiR_705	-1.09945	-2.8911	0.692208	0.666867	-1.24128	0.221927	0.425179	-5.13885
hsa-mir-30e	0.84036	-0.533908	2.21463	11.9959	1.23693	0.223521	0.426686	-5.36776
novelMiR_1372,novelMiR_1453,novelMiR_1454,novelMiR_1771,novelMiR_2547,novelMiR_2678,novelMiR_2785,novelMiR_284,novelMiR_3140,novelMiR_3193,novelMiR_349,novelMiR_403,novelMiR_4402,novelMiR_805,novelMiR_981	-1.17684	-3.10226	0.748578	0.337502	-1.23636	0.223732	0.426686	-5.15018
novelMiR_1414,novelMiR_2318,novelMiR_2452,novelMiR_2563,novelMiR_2673,novelMiR_2781,novelMiR_2804,novelMiR_3684,novelMiR_384,novelMiR_385	1.44666	-0.933676	3.827	1.25533	1.22936	0.226313	0.430182	-5.17427
novelMiR_3648	1.28522	-0.828523	3.39896	0.50133	1.22992	0.226107	0.430182	-5.1521
hsa-mir-1292	1.0629	-0.690576	2.81637	4.63906	1.22615	0.227506	0.431524	-5.38717
hsa-mir-455	1.05706	-0.689227	2.80335	7.03383	1.22443	0.228145	0.431524	-5.46844
novelMiR_1765	-0.51057	-1.35349	0.332351	5.25145	-1.22524	0.227846	0.431524	-5.44377
novelMiR_1991	-1.36409	-3.62051	0.892337	0.623317	-1.22285	0.228737	0.431934	-5.16459
novelMiR_1673,novelMiR_2196,novelMiR_2438,novelMiR_4162	1.56746	-1.03839	4.17331	2.20035	1.21674	0.231025	0.435539	-5.19994
hsa-mir-133a-1,hsa-mir-133a-2,hsa-mir-133b	2.05784	-1.38375	5.49944	1.18905	1.20949	0.233766	0.437943	-5.19386
hsa-mir-26a-1,hsa-mir-26a-2	-0.659105	-1.76087	0.442658	15.3918	-1.21009	0.233539	0.437943	-5.39647
novelMiR_1074	-1.08998	-2.91462	0.734674	0.412005	-1.20834	0.234204	0.437943	-5.1775
novelMiR_291	-1.08266	-2.89404	0.728725	0.617455	-1.20902	0.233946	0.437943	-5.17039
novelMiR_944	-1.08266	-2.89404	0.728725	0.617455	-1.20902	0.233946	0.437943	-5.17039
hsa-mir-194-1	1.0918	-0.742379	2.92597	5.95125	1.20407	0.23583	0.440268	-5.48903
novelMiR_3986	-0.824039	-2.21555	0.567473	2.5243	-1.19788	0.238206	0.443982	-5.19536
hsa-mir-577	-1.52575	-4.10677	1.05527	1.47247	-1.19576	0.239023	0.444783	-5.1962
novelMiR_1341	-0.561254	-1.51311	0.390601	5.45731	-1.19272	0.240195	0.444805	-5.49654
novelMiR_191	-0.561254	-1.51311	0.390601	5.45731	-1.19272	0.240195	0.444805	-5.49654
novelMiR_458	-0.561209	-1.51297	0.390553	5.4572	-1.19275	0.240187	0.444805	-5.49651
novelMiR_1832,novelMiR_3316,novelMiR_4212,novelMiR_4303,novelMiR_653	-1.05787	-2.85595	0.740211	2.24659	-1.19008	0.241222	0.445989	-5.18169
novelMiR_3696	1.15919	-0.813102	3.13149	0.239377	1.18887	0.24169	0.446137	-5.19381
novelMiR_939	-0.559101	-1.51411	0.395909	5.458	-1.18422	0.243503	0.448764	-5.50614
novelMiR_1576,novelMiR_1577,novelMiR_1583,novelMiR_1591,novelMiR_1596,novelMiR_3804,novelMiR_3807,novelMiR_3811,novelMiR_3816	1.04189	-0.740017	2.8238	1.69142	1.18274	0.244085	0.449116	-5.24598
hsa-mir-1296	1.33945	-0.954658	3.63356	4.27954	1.18104	0.244751	0.449622	-5.361
novelMiR_1146	1.25651	-0.90166	3.41468	0.775991	1.17769	0.246068	0.450601	-5.22344
novelMiR_1654	-0.996549	-2.70817	0.71507	1.69	-1.17772	0.246055	0.450601	-5.1974
novelMiR_3169	1.34777	-0.970731	3.66628	1.07878	1.17587	0.246785	0.451197	-5.21931
novelMiR_3898	-1.32088	-3.60263	0.960874	0.796101	-1.17097	0.248727	0.454026	-5.22487
novelMiR_2265	-1.08694	-2.97077	0.796891	1.60846	-1.16712	0.250261	0.456101	-5.21127
novelMiR_3269	-1.07169	-2.93082	0.787433	0.588079	-1.16604	0.250692	0.456163	-5.21702
hsa-mir-548az	-1.41811	-3.88205	1.04582	2.28001	-1.16421	0.251421	0.456769	-5.28187
novelMiR_1051	1.30262	-0.965961	3.57119	1.24034	1.16149	0.252515	0.458031	-5.24187
hsa-mir-636	1.10466	-0.822482	3.0318	0.318153	1.15949	0.253318	0.458765	-5.22393
hsa-mir-181b-1,hsa-mir-181b-2	-1.08207	-2.97696	0.812828	10.0263	-1.1551	0.255088	0.460318	-5.46651
novelMiR_1046	-1.35412	-3.7269	1.01865	0.850881	-1.15439	0.255377	0.460318	-5.23117
novelMiR_642	1.25587	-0.941471	3.45321	0.526218	1.15611	0.254682	0.460318	-5.23023
hsa-mir-186	0.650235	-0.495192	1.79566	10.1683	1.1483	0.257852	0.461924	-5.47235
hsa-mir-378a,novelMiR_2507	-0.894041	-2.469	0.680917	13.4113	-1.14826	0.257867	0.461924	-5.46283
hsa-mir-494	-1.70735	-4.71508	1.30039	1.42364	-1.14824	0.257874	0.461924	-5.26168
novelMiR_2025,novelMiR_2026	0.550667	-0.417209	1.51854	4.24211	1.15085	0.25681	0.461924	-5.39408
hsa-mir-106a	0.823489	-0.63871	2.28569	5.43238	1.13921	0.261577	0.467101	-5.52019
novelMiR_3104	-1.04275	-2.89357	0.808073	0.592053	-1.13964	0.2614	0.467101	-5.24444
hsa-mir-3149	1.00016	-0.780097	2.78043	0.381616	1.13642	0.262727	0.468079	-5.24949
novelMiR_2301	1.05976	-0.827428	2.94694	3.27799	1.13591	0.262938	0.468079	-5.38996
novelMiR_1632	-0.997647	-2.77961	0.784315	2.33583	-1.13248	0.264359	0.468587	-5.24494
novelMiR_1839	1.92038	-1.50787	5.34863	1.37504	1.13309	0.264104	0.468587	-5.25139
novelMiR_3864	1.16992	-0.920138	3.25998	4.08548	1.13227	0.264446	0.468587	-5.38965
hsa-mir-187	-1.89477	-5.32257	1.53304	5.94411	-1.11813	0.270364	0.47661	-5.58634
novelMiR_37	1.16451	-0.940693	3.26972	1.76805	1.11892	0.270027	0.47661	-5.28731
novelMiR_4019	1.06154	-0.859975	2.98307	0.435583	1.11749	0.270631	0.47661	-5.27001
novelMiR_4111	-1.23501	-3.46833	0.99831	2.2885	-1.11859	0.270169	0.47661	-5.25627
novelMiR_3342,novelMiR_3948	-0.569462	-1.60153	0.462604	3.2751	-1.11611	0.271214	0.476905	-5.31459
novelMiR_1940	1.06356	-0.881233	3.00836	0.967936	1.10622	0.27542	0.48209	-5.2867
novelMiR_2533	1.39214	-1.15065	3.93493	2.59558	1.10745	0.274895	0.48209	-5.37008
novelMiR_2699	-1.00874	-2.85269	0.835213	0.587848	-1.10657	0.275268	0.48209	-5.27839
[truncated: 493 more rows]

## Sheet: miRNAs S vs A
ID	logFC	CI.L	CI.R	AveExpr	t	P.Value	adj.P.Val	B
[truncated: 1,150 more rows]

## Sheet: miRNAs M vs P
ID	logFC	CI.L	CI.R	AveExpr	t	P.Value	adj.P.Val	B
[truncated: 1,150 more rows]

[truncated: 4 more sheets: piRNAs mil vs non-mil in AS, piRNAs mil vs non-mil in PM, piRNAs AS vs PM in non-miliary, piRNAs AS vs PM in miliary]
